# Supplementary material for: Deep generative AI models analyzing circulating orphan non-coding RNAs enable detection of early-stage lung cancer
Source: Nat Commun. 2024 Nov 21;15:10090. doi: 10.1038/s41467-024-53851-9 (PMC11582319; doi:10.1038/s41467-024-53851-9)
Supplement: Supplementary file 4 — Source Data [file 41467_2024_53851_MOESM4_ESM.xlsx]

## Sheet: Figure_1c
Source data for Figure 1c
PC1	PC2	supplier	cohort	Dataset
-20.891	8.82508	supplier 1	Cancer	Batch corrected
-18.1971	-2.5353	supplier 1	Cancer	Batch corrected
15.5153	-5.66385	supplier 1	Control	Batch corrected
-19.207	-4.42349	supplier 1	Cancer	Batch corrected
-20.8277	-8.6581	supplier 1	Cancer	Batch corrected
-15.738	3.79324	supplier 2	Cancer	Batch corrected
15.855	1.83995	supplier 1	Control	Batch corrected
15.7049	1.32308	supplier 1	Control	Batch corrected
-17.8532	5.31974	supplier 2	Cancer	Batch corrected
13.7963	-0.881246	supplier 1	Control	Batch corrected
-19.1858	-9.56102	supplier 2	Cancer	Batch corrected
14.8939	1.66455	supplier 2	Control	Batch corrected
17.6455	-10.6898	supplier 1	Control	Batch corrected
-19.5016	-5.53237	supplier 1	Cancer	Batch corrected
21.1094	6.11346	supplier 2	Control	Batch corrected
20.202	-0.906772	supplier 1	Control	Batch corrected
-19.6155	3.06209	supplier 2	Cancer	Batch corrected
15.3106	-11.5771	supplier 2	Control	Batch corrected
-20.4893	3.9546	supplier 1	Cancer	Batch corrected
21.8444	-11.7099	supplier 1	Control	Batch corrected
-18.2768	-1.44062	supplier 1	Cancer	Batch corrected
-19.9383	-7.22371	supplier 2	Cancer	Batch corrected
23.9404	12.4666	supplier 1	Control	Batch corrected
-21.8577	0.246713	supplier 2	Cancer	Batch corrected
21.3143	8.47997	supplier 2	Control	Batch corrected
17.7007	-10.4576	supplier 2	Control	Batch corrected
-19.0765	1.90382	supplier 1	Cancer	Batch corrected
19.6242	-21.8918	supplier 2	Control	Batch corrected
-19.0932	12.6733	supplier 1	Cancer	Batch corrected
-14.7455	-7.85642	supplier 1	Cancer	Batch corrected
22.1856	5.15102	supplier 1	Control	Batch corrected
20.4162	-2.87601	supplier 2	Control	Batch corrected
-16.6333	8.86651	supplier 1	Cancer	Batch corrected
-18.0166	-3.14416	supplier 1	Cancer	Batch corrected
-15.699	12.5894	supplier 1	Cancer	Batch corrected
-20.1184	-10.4725	supplier 2	Cancer	Batch corrected
-17.1752	9.4814	supplier 2	Cancer	Batch corrected
24.4179	4.53276	supplier 2	Control	Batch corrected
17.3536	-4.89688	supplier 1	Control	Batch corrected
18.4781	10.4844	supplier 2	Control	Batch corrected
-17.3021	-2.8802	supplier 1	Cancer	Batch corrected
19.4862	-1.05944	supplier 1	Control	Batch corrected
18.8709	-1.45909	supplier 2	Control	Batch corrected
19.0314	-5.71834	supplier 2	Control	Batch corrected
-18.967	-2.34161	supplier 2	Cancer	Batch corrected
15.7633	-1.57977	supplier 1	Control	Batch corrected
17.5133	0.354085	supplier 1	Control	Batch corrected
-13.7257	-6.19308	supplier 1	Cancer	Batch corrected
-19.3681	-3.08221	supplier 1	Cancer	Batch corrected
19.7873	3.90708	supplier 2	Control	Batch corrected
11.6519	-15.7445	supplier 2	Control	Batch corrected
-17.4344	1.08573	supplier 1	Cancer	Batch corrected
-17.388	-6.96264	supplier 2	Cancer	Batch corrected
17.2572	2.4517	supplier 1	Control	Batch corrected
18.0213	-8.73655	supplier 1	Control	Batch corrected
-14.9693	0.147915	supplier 1	Cancer	Batch corrected
-16.8062	1.93557	supplier 1	Cancer	Batch corrected
21.705	12.0613	supplier 2	Control	Batch corrected
21.5416	-1.86261	supplier 1	Control	Batch corrected
18.233	-13.107	supplier 1	Control	Batch corrected
-17.9326	-13.7676	supplier 2	Cancer	Batch corrected
18.7875	1.48062	supplier 1	Control	Batch corrected
-16.2404	11.0347	supplier 1	Cancer	Batch corrected
19.1077	8.88301	supplier 1	Control	Batch corrected
10.3999	-1.7064	supplier 1	Control	Batch corrected
17.9548	1.1827	supplier 2	Control	Batch corrected
-17.4804	-12.4093	supplier 2	Cancer	Batch corrected
-18.0185	7.43801	supplier 2	Cancer	Batch corrected
25.6152	1.43027	supplier 2	Control	Batch corrected
-17.7444	6.12795	supplier 1	Cancer	Batch corrected
19.5674	10.5088	supplier 1	Control	Batch corrected
-18.4549	0.921917	supplier 1	Cancer	Batch corrected
-14.8367	3.23941	supplier 2	Cancer	Batch corrected
-19.4968	2.00891	supplier 1	Cancer	Batch corrected
19.5472	5.37102	supplier 2	Control	Batch corrected
18.4709	-0.288037	supplier 1	Control	Batch corrected
-20.6486	-3.83984	supplier 2	Cancer	Batch corrected
-18.9617	-2.8162	supplier 2	Cancer	Batch corrected
19.8336	-1.9839	supplier 1	Control	Batch corrected
19.5896	6.52399	supplier 1	Control	Batch corrected
-19.0706	2.3353	supplier 1	Cancer	Batch corrected
19.1792	1.88564	supplier 2	Control	Batch corrected
22.4665	9.76333	supplier 2	Control	Batch corrected
-19.4208	3.99864	supplier 1	Cancer	Batch corrected
-18.906	0.658216	supplier 2	Cancer	Batch corrected
18.1894	11.7029	supplier 1	Control	Batch corrected
22.117	-7.88983	supplier 2	Control	Batch corrected
-13.6443	-3.13082	supplier 1	Cancer	Batch corrected
24.0494	1.15717	supplier 1	Control	Batch corrected
-21.2529	4.2821	supplier 2	Cancer	Batch corrected
20.1411	0.0174875	supplier 2	Control	Batch corrected
-17.581	-3.95665	supplier 1	Cancer	Batch corrected
17.1348	11.0413	supplier 1	Control	Batch corrected
-18.2974	7.6571	supplier 2	Cancer	Batch corrected
-15.3521	2.59893	supplier 2	Cancer	Batch corrected
-18.4114	2.59878	supplier 1	Cancer	Batch corrected
19.8289	-9.00318	supplier 1	Control	Batch corrected
-19.253	3.02607	supplier 1	Cancer	Batch corrected
-18.4081	-3.58554	supplier 2	Cancer	Batch corrected
-20.6406	3.91365	supplier 2	Cancer	Batch corrected
-21.4163	5.54091	supplier 1	Cancer	No batch correction
-18.0512	6.24118	supplier 1	Cancer	No batch correction
15.7905	6.19713	supplier 1	Control	No batch correction
-19.7208	4.62944	supplier 1	Cancer	No batch correction
-20.4324	6.54304	supplier 1	Cancer	No batch correction
-15.2192	-6.38564	supplier 2	Cancer	No batch correction
15.967	7.99108	supplier 1	Control	No batch correction
15.5264	7.06237	supplier 1	Control	No batch correction
-17.6796	-6.04757	supplier 2	Cancer	No batch correction
13.846	5.28778	supplier 1	Control	No batch correction
-18.8547	-7.6401	supplier 2	Cancer	No batch correction
14.7933	-11.655	supplier 2	Control	No batch correction
18.4969	11.1606	supplier 1	Control	No batch correction
-19.1767	7.87813	supplier 1	Cancer	No batch correction
20.8365	-3.45413	supplier 2	Control	No batch correction
19.7062	6.23655	supplier 1	Control	No batch correction
-19.3884	-14.9887	supplier 2	Cancer	No batch correction
15.2591	-14.7293	supplier 2	Control	No batch correction
-19.9507	10.0222	supplier 1	Cancer	No batch correction
21.9718	2.84531	supplier 1	Control	No batch correction
-18.4684	7.20331	supplier 1	Cancer	No batch correction
-19.6115	-15.0113	supplier 2	Cancer	No batch correction
22.5836	8.69649	supplier 1	Control	No batch correction
-21.4731	-5.16608	supplier 2	Cancer	No batch correction
20.9075	-16.2449	supplier 2	Control	No batch correction
17.4258	-10.5826	supplier 2	Control	No batch correction
-18.8193	4.54521	supplier 1	Cancer	No batch correction
19.8346	-8.5853	supplier 2	Control	No batch correction
-19.634	10.8776	supplier 1	Cancer	No batch correction
-14.61	4.77821	supplier 1	Cancer	No batch correction
21.8461	10.83	supplier 1	Control	No batch correction
20.0698	-5.40799	supplier 2	Control	No batch correction
-16.4492	11.3286	supplier 1	Cancer	No batch correction
-17.9939	5.13942	supplier 1	Cancer	No batch correction
-16.3315	8.30053	supplier 1	Cancer	No batch correction
-20.7184	-13.3225	supplier 2	Cancer	No batch correction
-17.4388	-6.12721	supplier 2	Cancer	No batch correction
24.5165	-8.53942	supplier 2	Control	No batch correction
17.2341	7.88339	supplier 1	Control	No batch correction
18.9103	-8.37086	supplier 2	Control	No batch correction
-17.2101	4.13477	supplier 1	Cancer	No batch correction
19.3724	7.31017	supplier 1	Control	No batch correction
18.8798	-13.9018	supplier 2	Control	No batch correction
19.1552	-12.0091	supplier 2	Control	No batch correction
-18.3313	-6.89205	supplier 2	Cancer	No batch correction
15.632	7.12796	supplier 1	Control	No batch correction
17.7684	7.60333	supplier 1	Control	No batch correction
-13.6391	7.63128	supplier 1	Cancer	No batch correction
-18.8499	8.88741	supplier 1	Cancer	No batch correction
19.6848	-4.85762	supplier 2	Control	No batch correction
11.6162	-13.0862	supplier 2	Control	No batch correction
-16.8831	8.49904	supplier 1	Cancer	No batch correction
-17.429	-12.1412	supplier 2	Cancer	No batch correction
17.2482	6.52164	supplier 1	Control	No batch correction
18.3573	5.90121	supplier 1	Control	No batch correction
-15.0225	6.48967	supplier 1	Cancer	No batch correction
-16.3972	5.43408	supplier 1	Cancer	No batch correction
21.4229	-6.15378	supplier 2	Control	No batch correction
22.1488	2.06317	supplier 1	Control	No batch correction
18.5852	5.60031	supplier 1	Control	No batch correction
-18.315	-7.0723	supplier 2	Cancer	No batch correction
18.6545	6.59494	supplier 1	Control	No batch correction
-15.7682	12.7424	supplier 1	Cancer	No batch correction
19.1443	7.23382	supplier 1	Control	No batch correction
10.6865	6.70919	supplier 1	Control	No batch correction
18.0684	-8.42554	supplier 2	Control	No batch correction
-17.5397	-11.9048	supplier 2	Cancer	No batch correction
-17.5257	-10.3325	supplier 2	Cancer	No batch correction
24.9907	-11.8265	supplier 2	Control	No batch correction
-17.5556	10.7281	supplier 1	Cancer	No batch correction
19.2315	5.57058	supplier 1	Control	No batch correction
-18.2971	7.61961	supplier 1	Cancer	No batch correction
-15.0033	-11.9411	supplier 2	Cancer	No batch correction
-18.9427	8.22923	supplier 1	Cancer	No batch correction
19.2515	-7.44936	supplier 2	Control	No batch correction
17.9751	6.76913	supplier 1	Control	No batch correction
-20.6754	-9.70238	supplier 2	Cancer	No batch correction
-19.8365	-10.8778	supplier 2	Cancer	No batch correction
19.9765	8.0794	supplier 1	Control	No batch correction
19.4709	10.1511	supplier 1	Control	No batch correction
-18.6482	8.15415	supplier 1	Cancer	No batch correction
18.6053	-10.719	supplier 2	Control	No batch correction
22.4716	-8.31489	supplier 2	Control	No batch correction
-19.2345	8.55023	supplier 1	Cancer	No batch correction
-18.8721	-9.50252	supplier 2	Cancer	No batch correction
18.215	9.28954	supplier 1	Control	No batch correction
21.8789	-15.063	supplier 2	Control	No batch correction
-13.4191	5.54676	supplier 1	Cancer	No batch correction
23.7391	9.66584	supplier 1	Control	No batch correction
-21.3741	-8.29193	supplier 2	Cancer	No batch correction
20.2296	-7.02403	supplier 2	Control	No batch correction
-17.5254	5.80567	supplier 1	Cancer	No batch correction
17.1933	10.4263	supplier 1	Control	No batch correction
-18.3647	-10.0919	supplier 2	Cancer	No batch correction
-15.1655	-9.69718	supplier 2	Cancer	No batch correction
-18.9611	7.37639	supplier 1	Cancer	No batch correction
20.193	8.82313	supplier 1	Control	No batch correction
-19.0476	6.94549	supplier 1	Cancer	No batch correction
-19.1385	-14.255	supplier 2	Cancer	No batch correction
-20.9588	-7.6416	supplier 2	Cancer	No batch correction

## Sheet: Figure_1d
Source data for Figure 1d
Epoch	Reconstruction loss	KLD (z)	CE loss	TML	KLD (lib)	Accuracy	Cohort
0	49.095	26.242	14.37	98.89	0.07	0.452	Training
1	19.96	27.054	11.141	44.892	0.024	0.583	Training
2	15.142	28.518	8.769	16.496	0.014	0.835	Training
3	13.073	23.774	7.313	10.41	0.011	0.93	Training
4	12.023	20.485	6.482	6.951	0.01	0.956	Training
5	11.079	16.484	6.004	5.845	0.009	0.968	Training
6	10.74	13.914	5.345	4.811	0.009	0.979	Training
7	10.241	12.178	5.358	5.157	0.009	0.972	Training
8	10.249	11.079	4.843	3.033	0.009	0.982	Training
9	10.456	8.999	4.975	3.368	0.009	0.978	Training
10	9.916	8.718	4.702	2.44	0.008	0.98	Training
11	9.824	7.609	4.613	2.971	0.008	0.977	Training
12	9.761	7.67	4.593	3.299	0.008	0.974	Training
13	10.006	7.205	4.554	2.415	0.008	0.976	Training
14	9.498	7.055	4.384	2.885	0.008	0.978	Training
15	9.684	7.299	4.313	2.755	0.008	0.974	Training
16	9.282	7.245	4.131	2.106	0.008	0.977	Training
17	9.243	5.943	4.394	2.375	0.008	0.971	Training
18	9.035	5.937	4.005	2.042	0.008	0.976	Training
19	9.215	6.821	3.905	2.865	0.008	0.976	Training
20	9.346	6.611	4.342	3.081	0.008	0.969	Training
21	9.508	7.092	4.179	4.993	0.008	0.959	Training
22	9.604	8.181	3.626	2.355	0.008	0.98	Training
23	9.158	7.176	3.952	3.542	0.008	0.969	Training
24	9.003	6.619	3.569	2.447	0.008	0.977	Training
25	9.063	6.828	3.69	3.009	0.008	0.972	Training
26	8.889	6.74	3.534	2.927	0.008	0.975	Training
27	8.894	7.067	3.534	2.478	0.007	0.976	Training
28	8.79	6.088	3.403	1.565	0.008	0.978	Training
29	9.118	5.839	3.576	1.8	0.008	0.976	Training
30	8.972	5.609	3.499	1.798	0.008	0.976	Training
31	8.943	5.877	3.267	1.801	0.008	0.979	Training
32	8.92	5.469	3.189	1.528	0.008	0.979	Training
33	8.745	5.367	3.57	1.934	0.008	0.973	Training
34	8.856	5.386	3.255	1.568	0.007	0.98	Training
35	8.727	5.567	2.936	1.845	0.008	0.983	Training
36	8.595	5.344	2.961	2.171	0.008	0.98	Training
37	8.522	5.654	2.989	2.787	0.007	0.981	Training
38	8.597	6.301	2.951	1.114	0.007	0.981	Training
39	8.808	5.117	3.034	1.136	0.008	0.979	Training
40	8.503	4.617	3.222	1.105	0.007	0.974	Training
41	8.653	4.862	3.003	1.346	0.007	0.977	Training
42	8.48	4.764	2.843	1.386	0.008	0.976	Training
43	8.542	4.731	2.864	1.021	0.007	0.978	Training
44	8.427	4.209	3.111	1.48	0.007	0.972	Training
45	8.667	4.518	2.656	1.205	0.008	0.98	Training
46	8.637	4.481	2.714	1.192	0.007	0.978	Training
47	8.636	4.145	2.648	0.986	0.008	0.977	Training
48	8.467	4.38	2.778	1.939	0.007	0.973	Training
49	8.51	5.619	2.538	1.525	0.007	0.981	Training
50	8.376	5.506	2.533	1.59	0.007	0.981	Training
51	8.478	4.663	2.607	0.936	0.008	0.981	Training
52	8.491	4.258	2.559	0.775	0.008	0.979	Training
53	8.33	3.831	2.755	1.023	0.007	0.974	Training
54	8.235	4.124	2.367	0.494	0.007	0.981	Training
55	8.405	3.644	2.737	0.67	0.007	0.976	Training
56	8.313	3.641	2.498	0.472	0.008	0.977	Training
57	8.232	3.666	2.423	0.784	0.007	0.979	Training
58	8.106	3.343	2.441	0.359	0.007	0.976	Training
59	8.322	3.13	2.408	0.312	0.007	0.978	Training
60	8.297	3.225	2.546	0.746	0.007	0.974	Training
61	8.361	3.472	2.226	0.373	0.008	0.982	Training
62	8.321	3.249	2.573	0.879	0.008	0.977	Training
63	8.189	4.182	2.136	0.912	0.007	0.982	Training
64	8.142	4.09	2.115	0.88	0.007	0.983	Training
65	8.164	4.062	2.58	0.643	0.007	0.979	Training
66	8.106	4.045	2.025	0.602	0.007	0.985	Training
67	8.09	3.47	2.258	0.393	0.007	0.977	Training
68	8.23	3.238	2.334	0.814	0.008	0.978	Training
69	7.966	3.666	1.999	0.811	0.007	0.983	Training
70	8.093	3.762	2.063	0.864	0.007	0.982	Training
71	8.011	3.99	2.173	0.718	0.008	0.979	Training
72	8.097	4.087	2.181	1.759	0.007	0.98	Training
73	7.955	4.471	2.006	0.872	0.007	0.983	Training
74	8.027	4.46	1.936	0.552	0.007	0.984	Training
75	7.984	3.745	2.033	0.631	0.007	0.983	Training
76	7.926	3.407	2.006	0.946	0.007	0.978	Training
77	8.119	3.547	1.976	0.465	0.007	0.981	Training
78	7.811	3.515	1.952	1.362	0.008	0.976	Training
79	8.098	3.966	1.978	0.57	0.008	0.981	Training
80	7.97	3.633	1.818	0.47	0.007	0.984	Training
81	7.872	3.395	1.863	0.774	0.007	0.982	Training
82	7.99	3.579	1.956	0.701	0.008	0.981	Training
83	7.95	3.691	1.829	0.365	0.007	0.985	Training
84	7.964	3.302	1.883	0.618	0.007	0.982	Training
85	7.963	3.272	1.929	0.578	0.007	0.982	Training
86	7.85	3.412	1.811	0.586	0.008	0.984	Training
87	7.844	3.221	1.732	0.493	0.007	0.982	Training
88	7.879	3.091	1.744	0.419	0.007	0.984	Training
89	7.975	3.13	1.647	0.334	0.008	0.984	Training
90	7.785	2.96	1.806	0.677	0.007	0.979	Training
91	7.804	3.377	1.602	0.768	0.007	0.985	Training
92	7.811	3.299	1.661	0.375	0.008	0.985	Training
93	7.651	3.214	1.648	0.497	0.007	0.985	Training
94	7.661	3.004	1.633	0.255	0.008	0.984	Training
95	7.657	2.66	1.704	1.046	0.007	0.98	Training
96	7.73	3.314	1.504	0.799	0.007	0.985	Training
97	7.688	3.869	1.566	0.65	0.007	0.988	Training
98	7.759	3.385	1.478	0.381	0.007	0.989	Training
99	7.716	3.137	1.528	0.542	0.007	0.986	Training
100	7.684	3.006	1.488	0.41	0.007	0.987	Training
101	7.683	2.865	1.569	0.239	0.007	0.986	Training
102	7.665	2.651	1.505	0.429	0.008	0.985	Training
103	7.643	2.765	1.517	0.508	0.007	0.983	Training
104	7.636	2.815	1.581	0.29	0.007	0.984	Training
105	7.743	2.737	1.485	0.216	0.007	0.987	Training
106	7.583	2.639	1.396	0.301	0.007	0.988	Training
107	7.72	2.586	1.45	0.356	0.007	0.984	Training
108	7.774	2.499	1.406	0.195	0.007	0.987	Training
109	7.57	2.498	1.428	0.407	0.007	0.987	Training
110	7.568	2.405	1.427	0.664	0.007	0.984	Training
111	7.551	3.017	1.225	0.535	0.007	0.99	Training
112	7.613	2.894	1.323	0.095	0.007	0.99	Training
113	7.665	2.624	1.383	0.267	0.007	0.987	Training
114	7.5	2.478	1.42	0.372	0.007	0.985	Training
115	7.552	2.669	1.2	0.429	0.007	0.99	Training
116	7.574	2.656	1.299	0.261	0.007	0.987	Training
117	7.582	2.614	1.231	0.289	0.007	0.99	Training
118	7.481	2.359	1.255	0.184	0.007	0.989	Training
119	7.636	2.291	1.266	0.248	0.007	0.988	Training
120	7.611	2.389	1.251	0.316	0.007	0.989	Training
121	7.654	2.321	1.267	0.161	0.007	0.989	Training
122	7.668	2.216	1.286	0.205	0.007	0.989	Training
123	7.585	2.21	1.174	0.171	0.008	0.99	Training
124	7.603	2.12	1.303	0.433	0.007	0.986	Training
125	7.567	2.549	1.066	0.464	0.008	0.992	Training
126	7.511	2.795	1.2	0.26	0.007	0.991	Training
127	7.63	2.656	1.089	0.151	0.007	0.993	Training
128	7.65	2.288	1.119	0.384	0.007	0.99	Training
129	7.582	2.252	1.129	0.152	0.007	0.991	Training
130	7.433	2.132	1.05	0.131	0.007	0.991	Training
131	7.375	2.012	1.091	0.164	0.007	0.99	Training
132	7.437	2.081	1.044	0.279	0.007	0.992	Training
133	7.572	2.044	1.078	0.141	0.008	0.991	Training
134	7.539	1.967	1.007	0.176	0.007	0.992	Training
135	7.551	1.912	1.091	0.171	0.007	0.991	Training
136	7.489	1.965	1.094	0.156	0.007	0.991	Training
137	7.499	1.968	0.977	0.176	0.007	0.992	Training
138	7.631	2.099	1.001	0.416	0.007	0.991	Training
139	7.564	1.983	1.038	0.162	0.007	0.992	Training
140	7.45	2.05	0.949	0.18	0.007	0.993	Training
141	7.514	1.967	0.966	0.191	0.007	0.993	Training
142	7.447	1.891	0.918	0.177	0.007	0.993	Training
143	7.38	1.935	0.956	0.289	0.007	0.992	Training
144	7.464	1.976	0.942	0.112	0.007	0.992	Training
145	7.481	1.835	0.877	0.049	0.007	0.994	Training
146	7.453	1.718	0.938	0.113	0.007	0.992	Training
147	7.463	1.732	0.853	0.108	0.007	0.995	Training
148	7.424	1.652	0.953	0.208	0.007	0.991	Training
149	7.431	1.851	0.893	0.124	0.007	0.995	Training
150	7.424	1.698	0.867	0.166	0.007	0.993	Training
151	7.423	1.787	0.926	0.376	0.007	0.991	Training
152	7.393	1.81	0.878	0.217	0.007	0.993	Training
153	7.45	1.881	0.855	0.088	0.007	0.994	Training
154	7.406	1.914	0.861	0.171	0.007	0.994	Training
155	7.319	1.895	0.786	0.3	0.007	0.994	Training
156	7.496	2.032	0.826	0.255	0.008	0.992	Training
157	7.345	2.008	0.786	0.374	0.007	0.994	Training
158	7.419	2.336	0.816	0.437	0.007	0.993	Training
159	7.495	2.236	0.777	0.26	0.007	0.994	Training
160	7.339	2.219	0.757	0.125	0.007	0.994	Training
161	7.399	2.039	0.752	0.06	0.007	0.995	Training
162	7.393	1.681	0.859	0.139	0.007	0.993	Training
163	7.359	1.909	0.725	0.282	0.007	0.995	Training
164	7.374	1.863	0.839	0.327	0.007	0.992	Training
165	7.416	2.103	0.797	0.39	0.007	0.995	Training
166	7.417	2.191	0.781	0.191	0.007	0.994	Training
167	7.369	2.064	0.783	0.384	0.007	0.993	Training
168	7.414	2.256	0.708	0.399	0.007	0.995	Training
169	7.314	2.146	0.77	0.145	0.007	0.995	Training
170	7.444	2	0.75	0.124	0.007	0.995	Training
171	7.294	1.906	0.735	0.219	0.007	0.994	Training
172	7.27	1.84	0.741	0.262	0.007	0.993	Training
173	7.231	1.859	0.677	0.1	0.007	0.995	Training
174	7.298	1.777	0.712	0.14	0.007	0.995	Training
175	7.324	1.705	0.75	0.078	0.007	0.994	Training
176	7.3	1.622	0.707	0.078	0.007	0.995	Training
177	7.395	1.635	0.697	0.096	0.007	0.994	Training
178	7.297	1.597	0.742	0.19	0.007	0.992	Training
179	7.337	1.822	0.727	0.289	0.008	0.995	Training
180	7.336	2.035	0.6	0.142	0.007	0.997	Training
181	7.295	1.818	0.779	0.123	0.007	0.992	Training
182	7.305	1.816	0.615	0.045	0.007	0.996	Training
183	7.362	1.574	0.786	0.081	0.007	0.993	Training
184	7.364	1.68	0.597	0.119	0.007	0.997	Training
185	7.328	1.567	0.687	0.055	0.007	0.994	Training
186	7.307	1.526	0.688	0.118	0.007	0.994	Training
187	7.263	1.597	0.717	0.236	0.007	0.992	Training
188	7.334	1.814	0.587	0.16	0.007	0.997	Training
189	7.258	1.795	0.652	0.209	0.007	0.995	Training
190	7.355	1.908	0.652	0.072	0.008	0.995	Training
191	7.256	1.692	0.635	0.063	0.007	0.995	Training
192	7.3	1.621	0.692	0.08	0.007	0.995	Training
193	7.173	1.599	0.617	0.052	0.007	0.994	Training
194	7.244	1.508	0.645	0.058	0.007	0.995	Training
195	7.226	1.56	0.606	0.043	0.007	0.995	Training
196	7.282	1.448	0.62	0.088	0.007	0.994	Training
197	7.275	1.476	0.667	0.135	0.007	0.995	Training
198	7.239	1.616	0.579	0.125	0.007	0.996	Training
199	7.243	1.629	0.595	0.097	0.007	0.996	Training
200	7.258	1.634	0.643	0.105	0.007	0.994	Training
201	7.235	1.631	0.597	0.039	0.007	0.996	Training
202	7.306	1.495	0.723	0.094	0.007	0.992	Training
203	7.277	1.626	0.522	0.024	0.007	0.997	Training
204	7.141	1.394	0.745	0.873	0.008	0.988	Training
205	7.196	2.416	0.515	0.888	0.007	0.997	Training
206	7.197	3.134	0.617	0.293	0.007	0.995	Training
207	7.154	2.938	0.57	0.279	0.007	0.995	Training
208	7.155	2.44	0.62	0.29	0.007	0.995	Training
209	7.22	2.184	0.558	0.293	0.007	0.996	Training
210	7.263	2.038	0.557	0.16	0.007	0.996	Training
211	7.199	1.936	0.555	0.141	0.007	0.995	Training
212	7.248	1.922	0.517	0.112	0.007	0.996	Training
213	7.214	1.682	0.616	0.067	0.007	0.994	Training
214	7.256	1.682	0.573	0.084	0.007	0.995	Training
215	7.132	1.642	0.599	0.13	0.007	0.993	Training
216	7.203	1.737	0.564	0.114	0.007	0.995	Training
217	7.214	1.708	0.601	0.293	0.007	0.993	Training
218	7.407	1.913	0.522	0.178	0.008	0.997	Training
219	7.527	1.79	0.568	0.12	0.007	0.995	Training
220	7.346	1.763	0.614	0.114	0.007	0.993	Training
221	7.334	1.823	0.498	0.109	0.008	0.996	Training
222	7.208	1.59	0.562	0.071	0.007	0.994	Training
223	7.18	1.723	0.539	0.073	0.007	0.995	Training
224	7.143	1.568	0.552	0.047	0.007	0.995	Training
225	7.241	1.572	0.526	0.039	0.007	0.996	Training
226	7.23	1.566	0.603	0.153	0.007	0.993	Training
227	7.245	1.582	0.533	0.172	0.007	0.995	Training
228	7.128	1.652	0.502	0.078	0.007	0.995	Training
229	7.215	1.607	0.539	0.218	0.007	0.994	Training
230	7.169	1.697	0.508	0.076	0.007	0.996	Training
231	7.201	1.675	0.52	0.077	0.007	0.995	Training
232	7.18	1.564	0.555	0.041	0.007	0.995	Training
233	7.351	1.547	0.533	0.052	0.007	0.996	Training
234	7.181	1.49	0.553	0.015	0.007	0.995	Training
235	7.219	1.51	0.504	0.029	0.007	0.995	Training
236	7.178	1.475	0.501	0.06	0.007	0.995	Training
237	7.18	1.475	0.533	0.138	0.007	0.993	Training
238	7.15	1.508	0.487	0.064	0.007	0.996	Training
239	7.093	1.489	0.482	0.049	0.007	0.996	Training
240	7.236	1.451	0.511	0.027	0.007	0.996	Training
241	7.154	1.51	0.572	0.035	0.007	0.993	Training
242	7.197	1.505	0.444	0.021	0.007	0.996	Training
243	7.154	1.387	0.584	0.025	0.007	0.995	Training
244	7.13	1.459	0.522	0.109	0.007	0.994	Training
245	7.046	1.578	0.42	0.128	0.007	0.997	Training
246	7.107	1.501	0.537	0.119	0.007	0.995	Training
247	7.102	1.616	0.471	0.107	0.007	0.995	Training
248	7.157	1.585	0.455	0.023	0.007	0.996	Training
249	7.177	1.473	0.486	0.027	0.007	0.995	Training
250	7.174	1.456	0.463	0.029	0.008	0.996	Training
251	7.164	1.435	0.532	0.114	0.007	0.995	Training
252	7.06	1.541	0.423	0.047	0.007	0.996	Training
253	7.122	1.381	0.519	0.053	0.007	0.994	Training
254	7.112	1.468	0.543	0.148	0.007	0.995	Training
255	7.094	1.636	0.427	0.228	0.007	0.996	Training
256	7.151	1.685	0.583	0.586	0.007	0.992	Training
257	7.136	2.465	0.336	0.865	0.007	0.998	Training
258	7.06	2.701	0.445	0.298	0.007	0.995	Training
259	7.077	2.316	0.555	0.49	0.007	0.994	Training
260	7.063	2.248	0.372	0.156	0.007	0.998	Training
261	7.089	2.033	0.417	0.2	0.007	0.996	Training
262	7.109	1.757	0.49	0.137	0.007	0.995	Training
263	7.064	1.815	0.442	0.131	0.007	0.996	Training
264	7.148	1.73	0.483	0.087	0.007	0.995	Training
265	7.037	1.676	0.43	0.1	0.007	0.995	Training
266	7.041	1.629	0.5	0.207	0.007	0.994	Training
267	7.168	1.742	0.422	0.092	0.008	0.996	Training
268	7.153	1.806	0.462	0.329	0.007	0.996	Training
269	7.171	1.75	0.529	0.121	0.007	0.993	Training
270	7.064	1.702	0.481	0.134	0.007	0.995	Training
271	7.073	1.744	0.417	0.261	0.007	0.995	Training
272	7.068	1.731	0.532	0.325	0.007	0.995	Training
273	7.083	1.752	0.42	0.167	0.007	0.996	Training
274	7.126	1.8	0.465	0.179	0.007	0.995	Training
275	7.102	1.74	0.438	0.081	0.007	0.995	Training
276	7.103	1.66	0.419	0.052	0.007	0.996	Training
277	7.065	1.626	0.449	0.048	0.007	0.995	Training
278	7.064	1.506	0.519	0.414	0.007	0.991	Training
279	7.14	1.754	0.348	0.177	0.007	0.998	Training
280	7.13	1.756	0.433	0.205	0.007	0.996	Training
281	7.073	1.744	0.436	0.2	0.007	0.996	Training
282	7.043	1.822	0.481	0.278	0.007	0.994	Training
283	7.076	1.781	0.399	0.063	0.007	0.996	Training
284	7.086	1.673	0.45	0.49	0.007	0.994	Training
285	7.098	1.893	0.45	0.364	0.007	0.995	Training
286	7.086	1.933	0.476	0.262	0.007	0.994	Training
287	7.067	1.945	0.353	0.239	0.007	0.997	Training
288	7.067	1.812	0.608	0.397	0.007	0.994	Training
289	7.119	1.821	0.483	0.49	0.007	0.993	Training
290	7.076	1.995	0.403	0.473	0.007	0.996	Training
291	7.035	1.978	0.432	0.523	0.007	0.995	Training
292	7.112	2.173	0.378	0.459	0.007	0.996	Training
293	7.024	2.119	0.595	0.331	0.007	0.994	Training
294	7.025	2.26	0.355	0.283	0.007	0.997	Training
295	7.037	2.119	0.839	0.372	0.007	0.994	Training
296	7.101	1.954	0.428	0.34	0.007	0.994	Training
297	7.025	1.949	0.417	0.189	0.007	0.995	Training
298	7.097	1.83	0.49	0.292	0.007	0.994	Training
299	7.096	1.907	0.413	0.259	0.007	0.996	Training
0	24.475	8.946	4.866	34.46	0.045	0.404	Tuning
1	13.809	25.226	3.633	25.472	0.019	0.798	Tuning
2	11.341	13.779	3.02	28.16	0.012	0.939	Tuning
3	10.309	14.725	2.434	19.634	0.008	0.919	Tuning
4	9.875	10.347	2.457	20.853	0.01	0.939	Tuning
5	8.975	8.272	2.155	17.563	0.009	0.929	Tuning
6	8.249	7.732	2.033	17.091	0.008	0.96	Tuning
7	8.451	9.159	2.12	27.239	0.009	0.929	Tuning
8	8.176	6.466	1.981	20.278	0.007	0.939	Tuning
9	8.197	7.118	2.131	32.083	0.007	0.929	Tuning
10	8.29	6.68	2.068	24.999	0.008	0.919	Tuning
11	8.105	6.486	2.209	43.151	0.008	0.879	Tuning
12	7.924	6.123	2.907	46.688	0.007	0.838	Tuning
13	8.093	5.324	1.999	30.72	0.007	0.899	Tuning
14	8.326	6.028	1.881	33.86	0.008	0.909	Tuning
15	7.936	5.389	2.31	35.001	0.009	0.848	Tuning
16	7.892	4.065	2.028	25.174	0.008	0.889	Tuning
17	7.759	4.316	1.758	32.001	0.008	0.889	Tuning
18	7.573	4.498	1.601	19.956	0.008	0.929	Tuning
19	7.861	5.833	1.783	31.813	0.006	0.909	Tuning
20	7.797	4.776	1.576	20.77	0.008	0.929	Tuning
21	7.957	9.142	1.984	34.768	0.009	0.899	Tuning
22	7.932	6.798	2.101	30.288	0.008	0.879	Tuning
23	7.644	5.137	2.237	36.277	0.006	0.899	Tuning
24	7.639	5.509	1.849	30.985	0.009	0.899	Tuning
25	7.449	5.019	2.454	37.371	0.008	0.869	Tuning
26	7.434	6.285	2.989	47.803	0.007	0.869	Tuning
27	7.501	5.397	1.92	31.857	0.007	0.889	Tuning
28	7.598	4.322	1.727	26.778	0.007	0.899	Tuning
29	7.699	3.87	2.065	30.489	0.009	0.889	Tuning
30	7.482	3.881	1.809	19.904	0.007	0.939	Tuning
31	7.506	4.042	1.974	18.58	0.008	0.919	Tuning
32	7.45	4.371	1.608	19.324	0.007	0.929	Tuning
33	7.712	3.527	1.455	21.864	0.009	0.919	Tuning
34	7.286	4.839	1.485	19.054	0.007	0.919	Tuning
35	7.161	4.679	1.559	26.06	0.007	0.929	Tuning
36	7.388	5.572	1.889	41.428	0.008	0.909	Tuning
37	7.176	6.228	2.016	32.975	0.008	0.899	Tuning
38	7.36	3.811	1.759	18.032	0.007	0.919	Tuning
39	7.372	3.795	1.753	22.644	0.008	0.919	Tuning
40	7.381	2.694	1.528	23.232	0.008	0.919	Tuning
41	7.282	3.63	1.81	32.93	0.008	0.889	Tuning
42	7.429	3.388	2.15	36.732	0.009	0.869	Tuning
43	7.092	3.263	1.581	26.085	0.007	0.909	Tuning
44	7.13	3.018	1.48	21.936	0.007	0.899	Tuning
45	7.179	3.679	1.35	22.367	0.007	0.919	Tuning
46	7.101	3.631	1.575	27.313	0.007	0.909	Tuning
47	7.406	3.642	1.514	23.07	0.008	0.899	Tuning
48	7.272	3.743	2.707	38.363	0.008	0.869	Tuning
49	7.349	3.59	2.42	25.272	0.006	0.879	Tuning
50	7.157	4.138	2.044	24.131	0.007	0.899	Tuning
51	7.067	4.02	1.61	20.155	0.008	0.929	Tuning
52	7.1	3.721	1.526	23.254	0.007	0.929	Tuning
53	6.951	2.717	1.463	20.898	0.007	0.919	Tuning
54	7.057	2.915	1.895	32.741	0.007	0.909	Tuning
55	6.787	3.033	1.502	21.471	0.006	0.929	Tuning
56	7.09	2.926	1.38	27.671	0.007	0.909	Tuning
57	6.989	2.644	2.002	30.39	0.007	0.889	Tuning
58	6.995	2.772	1.333	17.212	0.006	0.939	Tuning
59	7.045	2.815	2.054	32.703	0.008	0.889	Tuning
60	7.185	2.704	1.493	24.139	0.007	0.909	Tuning
61	6.832	2.83	1.833	20.823	0.007	0.909	Tuning
62	7.144	3.3	1.18	22.829	0.008	0.939	Tuning
63	6.898	4.291	1.213	24.976	0.007	0.939	Tuning
64	6.964	3.079	1.273	19.281	0.008	0.939	Tuning
65	6.966	3.222	1.516	22.889	0.008	0.899	Tuning
66	6.834	3.48	1.031	18.901	0.006	0.949	Tuning
67	6.887	2.589	1.258	19.48	0.007	0.909	Tuning
68	6.815	2.92	1.287	21.819	0.007	0.929	Tuning
69	6.901	3.078	1.807	41.027	0.008	0.879	Tuning
70	6.909	3.586	1.331	22.243	0.007	0.949	Tuning
71	6.702	2.703	1.65	16.682	0.007	0.919	Tuning
72	6.952	4.133	1.287	23.323	0.007	0.919	Tuning
73	6.972	3.718	1.584	23.016	0.008	0.909	Tuning
74	6.896	3.363	1.281	19.51	0.007	0.929	Tuning
75	6.933	3.009	1.448	19.841	0.007	0.939	Tuning
76	6.861	2.585	1.37	22.224	0.007	0.919	Tuning
77	6.78	2.592	1.647	30.711	0.007	0.879	Tuning
78	6.836	3.194	1.825	34.073	0.008	0.889	Tuning
79	6.953	3.59	1.399	19.388	0.008	0.929	Tuning
80	6.946	3.095	1.316	18.834	0.007	0.939	Tuning
81	6.782	3.078	2.71	39.728	0.008	0.859	Tuning
82	6.72	3.162	1.417	20.853	0.006	0.929	Tuning
83	6.755	2.611	1.332	18.016	0.007	0.929	Tuning
84	6.745	3.05	1.323	21.373	0.007	0.939	Tuning
85	6.744	2.518	1.412	17.163	0.007	0.939	Tuning
86	6.669	2.501	1.35	27.73	0.007	0.909	Tuning
87	6.75	2.596	1.243	18.112	0.007	0.939	Tuning
88	6.704	2.363	1.496	18.781	0.007	0.899	Tuning
89	6.899	2.816	1.308	23.841	0.008	0.929	Tuning
90	6.769	2.425	1.163	25.678	0.007	0.929	Tuning
91	6.799	2.558	1.595	23.107	0.008	0.919	Tuning
92	6.72	2.896	1.539	28.491	0.007	0.909	Tuning
93	6.674	2.847	1.112	19.043	0.007	0.929	Tuning
94	6.625	2.378	1.338	23.497	0.007	0.919	Tuning
95	6.603	2.834	1.48	22.588	0.007	0.929	Tuning
96	6.753	2.468	1.399	23.753	0.009	0.889	Tuning
97	6.709	3.455	1.043	17.612	0.007	0.949	Tuning
98	6.622	2.677	1.378	23.632	0.007	0.909	Tuning
99	6.736	2.592	1.347	22.997	0.008	0.929	Tuning
100	6.646	2.532	1.273	22.565	0.007	0.939	Tuning
101	6.678	2.503	1.315	23.349	0.008	0.919	Tuning
102	6.609	2.433	1.213	19.92	0.008	0.929	Tuning
103	6.718	2.295	1.739	25.443	0.008	0.899	Tuning
104	6.65	3.223	1.324	19.959	0.007	0.939	Tuning
105	6.69	2.328	1.611	20.592	0.007	0.909	Tuning
106	6.661	2.403	1.605	24.226	0.007	0.909	Tuning
107	6.64	2.881	1.21	19.857	0.007	0.949	Tuning
108	6.641	2.2	1.582	29.812	0.008	0.909	Tuning
109	6.663	2.835	1.184	21.637	0.008	0.949	Tuning
110	6.614	2.613	1.667	25.469	0.007	0.909	Tuning
111	6.738	2.865	1.545	25.092	0.008	0.919	Tuning
112	6.546	2.311	1.609	20.183	0.007	0.899	Tuning
113	6.64	2.508	1.327	27.319	0.007	0.909	Tuning
114	6.577	2.41	1.593	28.715	0.008	0.899	Tuning
115	6.575	2.863	1.382	18.373	0.007	0.939	Tuning
116	6.558	2.553	1.44	25.439	0.008	0.909	Tuning
117	6.6	2.248	1.492	19.761	0.008	0.909	Tuning
118	6.751	2.025	2.07	27.126	0.008	0.889	Tuning
119	6.502	2.129	1.549	17.428	0.007	0.919	Tuning
120	6.656	2.052	1.396	28.366	0.008	0.919	Tuning
121	6.59	1.916	1.918	20.276	0.007	0.899	Tuning
122	6.6	1.845	1.202	15.841	0.007	0.939	Tuning
123	6.537	2.007	1.685	24.448	0.008	0.909	Tuning
124	6.481	2.187	1.689	26.293	0.007	0.909	Tuning
125	6.544	2.183	1.212	16.672	0.007	0.919	Tuning
126	6.479	2.335	1.302	20.781	0.008	0.919	Tuning
127	6.491	2.083	1.242	22.103	0.007	0.919	Tuning
128	6.534	2.052	1.552	21.955	0.008	0.909	Tuning
129	6.515	2.01	1.333	22.711	0.007	0.919	Tuning
130	6.509	1.936	1.5	19.68	0.008	0.899	Tuning
131	6.524	1.906	1.254	26.824	0.008	0.919	Tuning
132	6.476	1.904	1.716	19.147	0.007	0.919	Tuning
133	6.522	2.018	1.436	24.573	0.007	0.909	Tuning
134	6.525	1.728	1.508	28.23	0.007	0.909	Tuning
135	6.515	1.943	1.627	29.19	0.007	0.909	Tuning
136	6.477	1.912	1.41	21.706	0.007	0.909	Tuning
137	6.516	1.777	1.416	20.576	0.008	0.919	Tuning
138	6.569	1.943	1.192	24.101	0.007	0.929	Tuning
139	6.496	1.773	1.735	22.366	0.007	0.889	Tuning
140	6.475	1.918	1.602	25.259	0.008	0.899	Tuning
141	6.575	1.578	1.965	27.261	0.008	0.889	Tuning
142	6.457	1.858	1.614	21.755	0.007	0.919	Tuning
143	6.468	1.782	1.571	20.257	0.008	0.899	Tuning
144	6.389	1.939	1.688	21.548	0.007	0.909	Tuning
145	6.536	1.472	1.928	25.876	0.007	0.889	Tuning
146	6.458	1.796	1.288	29.638	0.007	0.909	Tuning
147	6.475	1.559	1.545	23.534	0.008	0.909	Tuning
148	6.454	2.035	1.175	20.635	0.007	0.929	Tuning
149	6.663	1.576	1.251	29.734	0.009	0.919	Tuning
150	6.411	1.708	1.392	18.895	0.007	0.939	Tuning
151	6.558	1.61	1.392	20.955	0.008	0.919	Tuning
152	6.43	1.838	1.478	19.598	0.007	0.919	Tuning
153	6.428	1.57	1.665	21.484	0.008	0.899	Tuning
154	6.525	2.128	1.486	23.971	0.007	0.919	Tuning
155	6.535	1.666	1.526	26.598	0.009	0.899	Tuning
156	6.505	2.189	1.294	23.279	0.007	0.949	Tuning
157	6.628	1.855	1.512	18.918	0.008	0.919	Tuning
158	6.507	2.496	1.639	22.255	0.007	0.919	Tuning
159	6.483	1.833	1.411	17.714	0.008	0.899	Tuning
160	6.487	2.08	1.357	25.695	0.007	0.919	Tuning
161	6.415	1.876	1.634	22.706	0.008	0.919	Tuning
162	6.471	1.638	1.214	18.312	0.008	0.939	Tuning
163	6.424	1.942	1.947	21.818	0.008	0.899	Tuning
164	6.489	1.918	1.643	16.146	0.007	0.919	Tuning
165	6.471	2.093	2.025	24.942	0.008	0.899	Tuning
166	6.464	2.096	1.306	19.985	0.007	0.929	Tuning
167	6.37	1.939	1.292	20.092	0.007	0.949	Tuning
168	6.427	2.505	1.53	20.667	0.007	0.939	Tuning
169	6.436	1.835	1.712	20.554	0.008	0.889	Tuning
170	6.439	1.952	1.329	18.093	0.007	0.939	Tuning
171	6.38	1.837	1.489	17.481	0.007	0.939	Tuning
172	6.367	1.868	1.797	26.468	0.007	0.899	Tuning
173	6.364	1.63	1.623	19.069	0.008	0.909	Tuning
174	6.431	1.631	1.507	21.57	0.008	0.919	Tuning
175	6.415	1.596	1.608	23.894	0.007	0.919	Tuning
176	6.381	1.487	1.834	25.332	0.007	0.899	Tuning
177	6.427	1.62	1.464	25.079	0.007	0.909	Tuning
178	6.456	1.488	2.098	25.833	0.008	0.899	Tuning
179	6.401	2.133	1.646	16.019	0.007	0.919	Tuning
180	6.368	1.704	1.787	25.85	0.008	0.909	Tuning
181	6.308	1.894	1.376	22.593	0.008	0.899	Tuning
182	6.517	1.494	1.735	20.948	0.006	0.909	Tuning
183	6.429	1.769	1.612	21.163	0.008	0.909	Tuning
184	6.34	1.639	1.734	22.445	0.007	0.909	Tuning
185	6.389	1.519	1.648	23.853	0.007	0.899	Tuning
186	6.428	1.705	1.357	21.893	0.008	0.939	Tuning
187	6.391	1.719	1.401	20.324	0.007	0.929	Tuning
188	6.322	1.881	1.524	20.814	0.007	0.899	Tuning
189	6.382	1.63	1.37	17.509	0.008	0.909	Tuning
190	6.423	1.859	1.36	20.037	0.006	0.909	Tuning
191	6.463	1.593	1.447	22.645	0.009	0.919	Tuning
192	6.416	1.758	1.368	17.117	0.008	0.919	Tuning
193	6.374	1.473	1.614	22.54	0.008	0.919	Tuning
194	6.37	1.466	1.706	21.54	0.007	0.899	Tuning
195	6.383	1.555	1.749	23.847	0.008	0.899	Tuning
196	6.402	1.375	1.469	24.757	0.008	0.929	Tuning
197	6.398	1.699	2.061	25.691	0.007	0.899	Tuning
198	6.419	1.755	1.483	17.878	0.007	0.939	Tuning
199	6.408	1.388	2.618	22.607	0.008	0.889	Tuning
200	6.395	1.84	1.492	18.851	0.008	0.909	Tuning
201	6.352	1.381	1.665	23.02	0.008	0.899	Tuning
202	6.369	1.713	1.507	14.952	0.007	0.919	Tuning
203	6.353	1.424	1.594	20.136	0.008	0.909	Tuning
204	6.419	1.772	2.426	21.995	0.007	0.879	Tuning
205	6.29	3.527	2.238	25.037	0.007	0.909	Tuning
206	6.388	2.403	1.505	19.547	0.008	0.899	Tuning
207	6.381	2.803	1.491	17.306	0.007	0.929	Tuning
208	6.334	2.181	1.496	30.835	0.008	0.899	Tuning
209	6.316	2.159	1.694	19.574	0.007	0.909	Tuning
210	6.397	1.969	2.161	28.957	0.007	0.899	Tuning
211	6.342	1.957	1.501	24.897	0.008	0.909	Tuning
212	6.358	1.791	1.809	23.788	0.007	0.909	Tuning
213	6.424	1.657	1.65	28.205	0.009	0.909	Tuning
214	6.316	1.668	1.668	18.616	0.007	0.909	Tuning
215	6.305	1.734	2.157	21.487	0.008	0.919	Tuning
216	6.303	1.752	1.548	19.775	0.008	0.909	Tuning
217	6.364	2.062	1.638	29.126	0.008	0.899	Tuning
218	6.549	1.94	1.771	21.734	0.006	0.899	Tuning
219	6.634	1.652	1.81	19.552	0.009	0.899	Tuning
220	6.455	1.981	1.749	22.944	0.006	0.899	Tuning
221	6.324	1.685	1.764	24.514	0.008	0.909	Tuning
222	6.334	1.483	1.633	23.861	0.008	0.909	Tuning
223	6.297	1.62	1.811	20.925	0.008	0.899	Tuning
224	6.317	1.442	1.894	26.552	0.007	0.899	Tuning
225	6.308	1.571	1.843	21.738	0.008	0.899	Tuning
226	6.294	1.755	1.692	22.621	0.007	0.919	Tuning
227	6.349	1.795	1.776	20.334	0.007	0.909	Tuning
228	6.332	1.717	1.743	22.668	0.008	0.909	Tuning
229	6.31	1.628	2.153	26.557	0.008	0.909	Tuning
230	6.318	1.892	1.719	29.756	0.008	0.909	Tuning
231	6.353	1.627	2.12	26.894	0.008	0.919	Tuning
232	6.271	1.482	1.92	22.744	0.007	0.899	Tuning
233	6.383	1.625	1.701	26.055	0.009	0.909	Tuning
234	6.433	1.519	1.863	22.033	0.007	0.919	Tuning
235	6.324	1.578	1.998	21.22	0.008	0.909	Tuning
236	6.358	1.605	2.045	26.071	0.007	0.899	Tuning
237	6.306	1.667	1.732	20.418	0.008	0.919	Tuning
238	6.279	1.477	2.179	24.463	0.008	0.899	Tuning
239	6.329	1.465	1.987	24.826	0.007	0.909	Tuning
240	6.319	1.59	2.042	21.497	0.008	0.909	Tuning
241	6.302	1.707	1.936	20.516	0.007	0.899	Tuning
242	6.316	1.438	2.041	20.612	0.007	0.899	Tuning
243	6.25	1.486	1.796	19.254	0.007	0.929	Tuning
244	6.258	1.603	2.832	27.127	0.007	0.879	Tuning
245	6.235	1.666	1.576	20.022	0.007	0.929	Tuning
246	6.288	1.49	2.031	22.189	0.008	0.909	Tuning
247	6.257	1.72	2.438	24.354	0.007	0.899	Tuning
248	6.335	1.497	2.196	26.116	0.008	0.899	Tuning
249	6.379	1.472	1.978	22.888	0.007	0.899	Tuning
250	6.384	1.521	2.083	25.617	0.008	0.899	Tuning
251	6.277	1.574	1.537	19.275	0.008	0.919	Tuning
252	6.226	1.526	2.062	15.399	0.007	0.909	Tuning
253	6.279	1.424	2.107	17.795	0.008	0.909	Tuning
254	6.338	1.546	1.722	21.086	0.007	0.909	Tuning
255	6.282	1.667	2.635	24.329	0.007	0.899	Tuning
256	6.249	1.745	1.819	20.236	0.007	0.909	Tuning
257	6.279	3.174	2.063	22.554	0.008	0.899	Tuning
258	6.267	2.319	1.52	20.315	0.007	0.909	Tuning
259	6.24	2.127	2.316	24.39	0.007	0.909	Tuning
260	6.255	1.923	1.623	26.289	0.008	0.909	Tuning
261	6.221	1.703	1.641	19.178	0.007	0.909	Tuning
262	6.325	1.742	2.346	28.584	0.008	0.909	Tuning
263	6.26	1.795	1.749	23.93	0.008	0.899	Tuning
264	6.266	1.726	1.8	20.113	0.008	0.899	Tuning
265	6.226	1.538	2.294	23.838	0.007	0.899	Tuning
266	6.235	1.887	2.438	28.872	0.008	0.889	Tuning
267	6.215	1.696	1.562	19.409	0.007	0.899	Tuning
268	6.27	1.766	2.341	21.132	0.008	0.899	Tuning
269	6.246	1.733	2.538	31.615	0.008	0.899	Tuning
270	6.22	1.77	1.594	23.966	0.007	0.909	Tuning
271	6.241	1.55	2.223	19.609	0.008	0.899	Tuning
272	6.304	1.996	1.312	20.083	0.007	0.939	Tuning
273	6.317	1.806	1.403	19.608	0.008	0.909	Tuning
274	6.255	1.947	1.826	19.55	0.008	0.919	Tuning
275	6.328	1.783	2.133	25.926	0.007	0.899	Tuning
276	6.22	1.628	1.897	21.844	0.007	0.899	Tuning
277	6.338	1.589	1.814	23.437	0.009	0.899	Tuning
278	6.369	1.759	1.66	22.291	0.007	0.899	Tuning
279	6.242	1.858	2.473	22.562	0.008	0.879	Tuning
280	6.29	1.717	1.853	19.997	0.008	0.919	Tuning
281	6.22	1.66	2.783	30.834	0.007	0.899	Tuning
282	6.235	1.673	1.532	19.622	0.008	0.909	Tuning
283	6.297	1.661	2.297	24.18	0.007	0.899	Tuning
284	6.277	1.71	1.426	18.456	0.008	0.919	Tuning
285	6.249	2.17	2.995	31.039	0.007	0.859	Tuning
286	6.322	1.752	1.501	22.614	0.009	0.909	Tuning
287	6.229	1.627	2.685	26.629	0.007	0.889	Tuning
288	6.214	1.807	2.118	28.177	0.008	0.899	Tuning
289	6.395	1.584	1.867	31.054	0.008	0.899	Tuning
290	6.25	2.003	1.654	17.48	0.008	0.939	Tuning
291	6.238	1.71	1.584	19.691	0.007	0.909	Tuning
292	6.178	2.269	2.484	26.671	0.007	0.899	Tuning
293	6.269	1.893	1.495	19.407	0.008	0.919	Tuning
294	6.234	2.141	1.709	22.3	0.007	0.929	Tuning
295	6.255	1.809	1.083	24.749	0.008	0.919	Tuning
296	6.276	1.903	1.689	24.208	0.007	0.909	Tuning
297	6.199	1.69	1.943	23.348	0.008	0.899	Tuning
298	6.246	1.922	1.98	26.464	0.007	0.899	Tuning
299	6.226	1.746	1.519	22.614	0.008	0.919	Tuning

## Sheet: Figure_2a
Figure 2a
FPR	TPR	Model
0	0	Orion 10-fold CV
0	0.00598802	Orion 10-fold CV
0	0.011976	Orion 10-fold CV
0	0.260479	Orion 10-fold CV
0.00197628	0.260479	Orion 10-fold CV
0.00197628	0.317365	Orion 10-fold CV
0.00395257	0.317365	Orion 10-fold CV
0.00395257	0.497006	Orion 10-fold CV
0.00592885	0.497006	Orion 10-fold CV
0.00592885	0.547904	Orion 10-fold CV
0.00790514	0.547904	Orion 10-fold CV
0.00790514	0.61976	Orion 10-fold CV
0.00988142	0.61976	Orion 10-fold CV
0.00988142	0.661677	Orion 10-fold CV
0.0118577	0.661677	Orion 10-fold CV
0.0118577	0.721557	Orion 10-fold CV
0.0197628	0.721557	Orion 10-fold CV
0.0197628	0.745509	Orion 10-fold CV
0.0217391	0.745509	Orion 10-fold CV
0.0217391	0.757485	Orion 10-fold CV
0.0237154	0.757485	Orion 10-fold CV
0.0237154	0.769461	Orion 10-fold CV
0.0256917	0.769461	Orion 10-fold CV
0.0256917	0.775449	Orion 10-fold CV
0.027668	0.775449	Orion 10-fold CV
0.027668	0.784431	Orion 10-fold CV
0.0296443	0.784431	Orion 10-fold CV
0.0296443	0.796407	Orion 10-fold CV
0.0316205	0.796407	Orion 10-fold CV
0.0316205	0.808383	Orion 10-fold CV
0.0335968	0.808383	Orion 10-fold CV
0.0335968	0.811377	Orion 10-fold CV
0.0355731	0.811377	Orion 10-fold CV
0.0355731	0.814371	Orion 10-fold CV
0.0375494	0.814371	Orion 10-fold CV
0.0375494	0.832335	Orion 10-fold CV
0.0434783	0.832335	Orion 10-fold CV
0.0434783	0.850299	Orion 10-fold CV
0.0454545	0.850299	Orion 10-fold CV
0.0454545	0.853293	Orion 10-fold CV
0.0474308	0.853293	Orion 10-fold CV
0.0474308	0.856287	Orion 10-fold CV
0.0494071	0.856287	Orion 10-fold CV
0.0494071	0.859281	Orion 10-fold CV
0.0533597	0.859281	Orion 10-fold CV
0.0533597	0.862275	Orion 10-fold CV
0.055336	0.862275	Orion 10-fold CV
0.055336	0.865269	Orion 10-fold CV
0.0573123	0.865269	Orion 10-fold CV
0.0573123	0.871257	Orion 10-fold CV
0.0592885	0.871257	Orion 10-fold CV
0.0592885	0.874251	Orion 10-fold CV
0.0612648	0.874251	Orion 10-fold CV
0.0612648	0.889222	Orion 10-fold CV
0.0652174	0.889222	Orion 10-fold CV
0.0652174	0.898204	Orion 10-fold CV
0.0671937	0.898204	Orion 10-fold CV
0.0671937	0.904192	Orion 10-fold CV
0.0711462	0.904192	Orion 10-fold CV
0.0711462	0.907186	Orion 10-fold CV
0.0750988	0.907186	Orion 10-fold CV
0.0750988	0.91018	Orion 10-fold CV
0.0790514	0.91018	Orion 10-fold CV
0.0790514	0.916168	Orion 10-fold CV
0.0849802	0.916168	Orion 10-fold CV
0.0849802	0.922156	Orion 10-fold CV
0.0889328	0.922156	Orion 10-fold CV
0.0889328	0.928144	Orion 10-fold CV
0.0909091	0.928144	Orion 10-fold CV
0.0909091	0.934132	Orion 10-fold CV
0.0968379	0.934132	Orion 10-fold CV
0.0968379	0.94012	Orion 10-fold CV
0.100791	0.94012	Orion 10-fold CV
0.100791	0.943114	Orion 10-fold CV
0.104743	0.943114	Orion 10-fold CV
0.104743	0.946108	Orion 10-fold CV
0.106719	0.946108	Orion 10-fold CV
0.106719	0.952096	Orion 10-fold CV
0.114625	0.952096	Orion 10-fold CV
0.114625	0.95509	Orion 10-fold CV
0.130435	0.95509	Orion 10-fold CV
0.130435	0.958084	Orion 10-fold CV
0.134387	0.958084	Orion 10-fold CV
0.134387	0.961078	Orion 10-fold CV
0.164032	0.961078	Orion 10-fold CV
0.164032	0.964072	Orion 10-fold CV
0.167984	0.964072	Orion 10-fold CV
0.167984	0.967066	Orion 10-fold CV
0.179842	0.967066	Orion 10-fold CV
0.179842	0.973054	Orion 10-fold CV
0.235178	0.973054	Orion 10-fold CV
0.235178	0.976048	Orion 10-fold CV
0.249012	0.976048	Orion 10-fold CV
0.249012	0.982036	Orion 10-fold CV
0.302372	0.982036	Orion 10-fold CV
0.302372	0.98503	Orion 10-fold CV
0.359684	0.98503	Orion 10-fold CV
0.359684	0.988024	Orion 10-fold CV
0.456522	0.988024	Orion 10-fold CV
0.456522	0.991018	Orion 10-fold CV
0.462451	0.991018	Orion 10-fold CV
0.462451	0.994012	Orion 10-fold CV
0.608696	0.994012	Orion 10-fold CV
0.608696	0.997006	Orion 10-fold CV
0.646245	0.997006	Orion 10-fold CV
0.646245	1	Orion 10-fold CV
1	1	Orion 10-fold CV
0	0	SVM 10-fold CV
0	0.00299401	SVM 10-fold CV
0	0.236527	SVM 10-fold CV
0.00197628	0.236527	SVM 10-fold CV
0.00197628	0.284431	SVM 10-fold CV
0.00395257	0.284431	SVM 10-fold CV
0.00395257	0.287425	SVM 10-fold CV
0.00790514	0.287425	SVM 10-fold CV
0.00790514	0.293413	SVM 10-fold CV
0.00988142	0.293413	SVM 10-fold CV
0.00988142	0.302395	SVM 10-fold CV
0.0118577	0.302395	SVM 10-fold CV
0.0118577	0.317365	SVM 10-fold CV
0.013834	0.317365	SVM 10-fold CV
0.013834	0.326347	SVM 10-fold CV
0.0158103	0.326347	SVM 10-fold CV
0.0158103	0.350299	SVM 10-fold CV
0.0197628	0.350299	SVM 10-fold CV
0.0197628	0.353293	SVM 10-fold CV
0.0217391	0.353293	SVM 10-fold CV
0.0217391	0.356287	SVM 10-fold CV
0.0237154	0.356287	SVM 10-fold CV
0.0237154	0.362275	SVM 10-fold CV
0.0256917	0.362275	SVM 10-fold CV
0.0256917	0.377246	SVM 10-fold CV
0.027668	0.377246	SVM 10-fold CV
0.027668	0.383234	SVM 10-fold CV
0.0296443	0.383234	SVM 10-fold CV
0.0296443	0.386228	SVM 10-fold CV
0.0316205	0.386228	SVM 10-fold CV
0.0316205	0.392216	SVM 10-fold CV
0.0335968	0.392216	SVM 10-fold CV
0.0335968	0.39521	SVM 10-fold CV
0.0355731	0.39521	SVM 10-fold CV
0.0355731	0.416168	SVM 10-fold CV
0.0395257	0.416168	SVM 10-fold CV
0.0395257	0.42515	SVM 10-fold CV
0.041502	0.42515	SVM 10-fold CV
0.041502	0.428144	SVM 10-fold CV
0.0434783	0.428144	SVM 10-fold CV
0.0434783	0.44012	SVM 10-fold CV
0.0454545	0.44012	SVM 10-fold CV
0.0454545	0.446108	SVM 10-fold CV
0.0494071	0.446108	SVM 10-fold CV
0.0494071	0.452096	SVM 10-fold CV
0.0513834	0.452096	SVM 10-fold CV
0.0513834	0.458084	SVM 10-fold CV
0.0533597	0.458084	SVM 10-fold CV
0.0533597	0.482036	SVM 10-fold CV
0.055336	0.482036	SVM 10-fold CV
0.055336	0.488024	SVM 10-fold CV
0.0573123	0.488024	SVM 10-fold CV
0.0573123	0.494012	SVM 10-fold CV
0.0612648	0.494012	SVM 10-fold CV
0.0612648	0.5	SVM 10-fold CV
0.0632411	0.5	SVM 10-fold CV
0.0632411	0.502994	SVM 10-fold CV
0.0652174	0.502994	SVM 10-fold CV
0.0652174	0.505988	SVM 10-fold CV
0.06917	0.505988	SVM 10-fold CV
0.06917	0.508982	SVM 10-fold CV
0.0711462	0.508982	SVM 10-fold CV
0.0711462	0.51497	SVM 10-fold CV
0.0750988	0.51497	SVM 10-fold CV
0.0750988	0.520958	SVM 10-fold CV
0.0770751	0.520958	SVM 10-fold CV
0.0770751	0.532934	SVM 10-fold CV
0.0790514	0.532934	SVM 10-fold CV
0.0790514	0.535928	SVM 10-fold CV
0.0849802	0.535928	SVM 10-fold CV
0.0849802	0.55988	SVM 10-fold CV
0.0928854	0.55988	SVM 10-fold CV
0.0928854	0.586826	SVM 10-fold CV
0.0948617	0.586826	SVM 10-fold CV
0.0948617	0.58982	SVM 10-fold CV
0.0968379	0.58982	SVM 10-fold CV
0.0968379	0.60479	SVM 10-fold CV
0.100791	0.60479	SVM 10-fold CV
0.100791	0.607784	SVM 10-fold CV
0.106719	0.607784	SVM 10-fold CV
0.106719	0.613772	SVM 10-fold CV
0.108696	0.613772	SVM 10-fold CV
0.108696	0.625749	SVM 10-fold CV
0.112648	0.625749	SVM 10-fold CV
0.112648	0.631737	SVM 10-fold CV
0.120553	0.631737	SVM 10-fold CV
0.120553	0.634731	SVM 10-fold CV
0.12253	0.634731	SVM 10-fold CV
0.12253	0.637725	SVM 10-fold CV
0.124506	0.637725	SVM 10-fold CV
0.124506	0.643713	SVM 10-fold CV
0.126482	0.643713	SVM 10-fold CV
0.126482	0.649701	SVM 10-fold CV
0.132411	0.649701	SVM 10-fold CV
0.132411	0.652695	SVM 10-fold CV
0.136364	0.652695	SVM 10-fold CV
0.136364	0.658683	SVM 10-fold CV
0.142292	0.658683	SVM 10-fold CV
0.142292	0.667665	SVM 10-fold CV
0.144269	0.667665	SVM 10-fold CV
0.144269	0.673653	SVM 10-fold CV
0.152174	0.673653	SVM 10-fold CV
0.152174	0.694611	SVM 10-fold CV
0.15415	0.694611	SVM 10-fold CV
0.15415	0.697605	SVM 10-fold CV
0.156126	0.697605	SVM 10-fold CV
0.156126	0.703593	SVM 10-fold CV
0.162055	0.703593	SVM 10-fold CV
0.162055	0.709581	SVM 10-fold CV
0.167984	0.709581	SVM 10-fold CV
0.167984	0.712575	SVM 10-fold CV
0.171937	0.712575	SVM 10-fold CV
0.171937	0.715569	SVM 10-fold CV
0.185771	0.715569	SVM 10-fold CV
0.185771	0.721557	SVM 10-fold CV
0.187747	0.721557	SVM 10-fold CV
0.187747	0.724551	SVM 10-fold CV
0.189723	0.724551	SVM 10-fold CV
0.189723	0.733533	SVM 10-fold CV
0.193676	0.733533	SVM 10-fold CV
0.193676	0.745509	SVM 10-fold CV
0.195652	0.745509	SVM 10-fold CV
0.195652	0.754491	SVM 10-fold CV
0.203557	0.754491	SVM 10-fold CV
0.203557	0.763473	SVM 10-fold CV
0.213439	0.763473	SVM 10-fold CV
0.213439	0.766467	SVM 10-fold CV
0.221344	0.766467	SVM 10-fold CV
0.221344	0.769461	SVM 10-fold CV
0.235178	0.769461	SVM 10-fold CV
0.235178	0.772455	SVM 10-fold CV
0.23913	0.772455	SVM 10-fold CV
0.23913	0.775449	SVM 10-fold CV
0.245059	0.775449	SVM 10-fold CV
0.245059	0.778443	SVM 10-fold CV
0.249012	0.778443	SVM 10-fold CV
0.249012	0.781437	SVM 10-fold CV
0.256917	0.781437	SVM 10-fold CV
0.256917	0.784431	SVM 10-fold CV
0.268775	0.784431	SVM 10-fold CV
0.268775	0.790419	SVM 10-fold CV
0.270751	0.790419	SVM 10-fold CV
0.270751	0.796407	SVM 10-fold CV
0.272727	0.796407	SVM 10-fold CV
0.272727	0.799401	SVM 10-fold CV
0.282609	0.799401	SVM 10-fold CV
0.282609	0.805389	SVM 10-fold CV
0.284585	0.805389	SVM 10-fold CV
0.284585	0.811377	SVM 10-fold CV
0.286561	0.811377	SVM 10-fold CV
0.286561	0.817365	SVM 10-fold CV
0.290514	0.817365	SVM 10-fold CV
0.290514	0.826347	SVM 10-fold CV
0.29249	0.826347	SVM 10-fold CV
0.29249	0.829341	SVM 10-fold CV
0.294466	0.829341	SVM 10-fold CV
0.294466	0.832335	SVM 10-fold CV
0.3083	0.832335	SVM 10-fold CV
0.3083	0.835329	SVM 10-fold CV
0.314229	0.835329	SVM 10-fold CV
0.314229	0.838323	SVM 10-fold CV
0.316206	0.838323	SVM 10-fold CV
0.316206	0.841317	SVM 10-fold CV
0.324111	0.841317	SVM 10-fold CV
0.324111	0.844311	SVM 10-fold CV
0.339921	0.844311	SVM 10-fold CV
0.339921	0.847305	SVM 10-fold CV
0.343874	0.847305	SVM 10-fold CV
0.343874	0.859281	SVM 10-fold CV
0.34585	0.859281	SVM 10-fold CV
0.34585	0.865269	SVM 10-fold CV
0.347826	0.865269	SVM 10-fold CV
0.347826	0.868263	SVM 10-fold CV
0.349802	0.868263	SVM 10-fold CV
0.349802	0.88024	SVM 10-fold CV
0.353755	0.88024	SVM 10-fold CV
0.353755	0.883234	SVM 10-fold CV
0.357708	0.883234	SVM 10-fold CV
0.357708	0.886228	SVM 10-fold CV
0.359684	0.886228	SVM 10-fold CV
0.359684	0.889222	SVM 10-fold CV
0.36166	0.889222	SVM 10-fold CV
0.36166	0.89521	SVM 10-fold CV
0.369565	0.89521	SVM 10-fold CV
0.369565	0.898204	SVM 10-fold CV
0.375494	0.898204	SVM 10-fold CV
0.375494	0.907186	SVM 10-fold CV
0.379447	0.907186	SVM 10-fold CV
0.379447	0.91018	SVM 10-fold CV
0.389328	0.91018	SVM 10-fold CV
0.389328	0.916168	SVM 10-fold CV
0.395257	0.916168	SVM 10-fold CV
0.395257	0.919162	SVM 10-fold CV
0.403162	0.919162	SVM 10-fold CV
0.403162	0.922156	SVM 10-fold CV
0.434783	0.922156	SVM 10-fold CV
0.434783	0.931138	SVM 10-fold CV
0.436759	0.931138	SVM 10-fold CV
0.436759	0.934132	SVM 10-fold CV
0.442688	0.934132	SVM 10-fold CV
0.442688	0.937126	SVM 10-fold CV
0.44664	0.937126	SVM 10-fold CV
0.44664	0.94012	SVM 10-fold CV
0.462451	0.94012	SVM 10-fold CV
0.462451	0.943114	SVM 10-fold CV
0.470356	0.943114	SVM 10-fold CV
0.470356	0.949102	SVM 10-fold CV
0.474308	0.949102	SVM 10-fold CV
0.474308	0.952096	SVM 10-fold CV
0.480237	0.952096	SVM 10-fold CV
0.480237	0.95509	SVM 10-fold CV
0.496047	0.95509	SVM 10-fold CV
0.496047	0.958084	SVM 10-fold CV
0.513834	0.958084	SVM 10-fold CV
0.513834	0.961078	SVM 10-fold CV
0.519763	0.961078	SVM 10-fold CV
0.519763	0.964072	SVM 10-fold CV
0.525692	0.964072	SVM 10-fold CV
0.525692	0.967066	SVM 10-fold CV
0.545455	0.967066	SVM 10-fold CV
0.545455	0.97006	SVM 10-fold CV
0.557312	0.97006	SVM 10-fold CV
0.557312	0.973054	SVM 10-fold CV
0.581028	0.973054	SVM 10-fold CV
0.581028	0.976048	SVM 10-fold CV
0.592885	0.976048	SVM 10-fold CV
0.592885	0.979042	SVM 10-fold CV
0.598814	0.979042	SVM 10-fold CV
0.598814	0.982036	SVM 10-fold CV
0.602767	0.982036	SVM 10-fold CV
0.602767	0.98503	SVM 10-fold CV
0.624506	0.98503	SVM 10-fold CV
0.624506	0.988024	SVM 10-fold CV
0.664032	0.988024	SVM 10-fold CV
0.664032	0.994012	SVM 10-fold CV
0.689723	0.994012	SVM 10-fold CV
0.689723	0.997006	SVM 10-fold CV
0.76087	0.997006	SVM 10-fold CV
0.76087	1	SVM 10-fold CV
1	1	SVM 10-fold CV
0	0	XGBoost 10-fold CV
0	0.00299401	XGBoost 10-fold CV
0	0.167665	XGBoost 10-fold CV
0.00197628	0.167665	XGBoost 10-fold CV
0.00197628	0.200599	XGBoost 10-fold CV
0.00395257	0.200599	XGBoost 10-fold CV
0.00395257	0.275449	XGBoost 10-fold CV
0.00592885	0.275449	XGBoost 10-fold CV
0.00592885	0.296407	XGBoost 10-fold CV
0.00790514	0.296407	XGBoost 10-fold CV
0.00790514	0.344311	XGBoost 10-fold CV
0.00988142	0.344311	XGBoost 10-fold CV
0.00988142	0.356287	XGBoost 10-fold CV
0.0118577	0.356287	XGBoost 10-fold CV
0.0118577	0.407186	XGBoost 10-fold CV
0.013834	0.407186	XGBoost 10-fold CV
0.013834	0.416168	XGBoost 10-fold CV
0.0158103	0.416168	XGBoost 10-fold CV
0.0158103	0.42515	XGBoost 10-fold CV
0.0177866	0.42515	XGBoost 10-fold CV
0.0177866	0.52994	XGBoost 10-fold CV
0.0197628	0.52994	XGBoost 10-fold CV
0.0197628	0.595808	XGBoost 10-fold CV
0.0217391	0.595808	XGBoost 10-fold CV
0.0217391	0.607784	XGBoost 10-fold CV
0.0237154	0.607784	XGBoost 10-fold CV
0.0237154	0.616766	XGBoost 10-fold CV
0.0256917	0.616766	XGBoost 10-fold CV
0.0256917	0.625749	XGBoost 10-fold CV
0.027668	0.625749	XGBoost 10-fold CV
0.027668	0.646707	XGBoost 10-fold CV
0.0296443	0.646707	XGBoost 10-fold CV
0.0296443	0.661677	XGBoost 10-fold CV
0.0316205	0.661677	XGBoost 10-fold CV
0.0316205	0.685629	XGBoost 10-fold CV
0.0335968	0.685629	XGBoost 10-fold CV
0.0335968	0.688623	XGBoost 10-fold CV
0.0355731	0.688623	XGBoost 10-fold CV
0.0355731	0.700599	XGBoost 10-fold CV
0.0375494	0.700599	XGBoost 10-fold CV
0.0375494	0.706587	XGBoost 10-fold CV
0.0395257	0.706587	XGBoost 10-fold CV
0.0395257	0.730539	XGBoost 10-fold CV
0.041502	0.730539	XGBoost 10-fold CV
0.041502	0.733533	XGBoost 10-fold CV
0.0454545	0.733533	XGBoost 10-fold CV
0.0454545	0.751497	XGBoost 10-fold CV
0.0474308	0.751497	XGBoost 10-fold CV
0.0474308	0.763473	XGBoost 10-fold CV
0.0494071	0.763473	XGBoost 10-fold CV
0.0494071	0.781437	XGBoost 10-fold CV
0.055336	0.781437	XGBoost 10-fold CV
0.055336	0.787425	XGBoost 10-fold CV
0.0573123	0.787425	XGBoost 10-fold CV
0.0573123	0.793413	XGBoost 10-fold CV
0.0592885	0.793413	XGBoost 10-fold CV
0.0592885	0.799401	XGBoost 10-fold CV
0.0612648	0.799401	XGBoost 10-fold CV
0.0612648	0.808383	XGBoost 10-fold CV
0.0652174	0.808383	XGBoost 10-fold CV
0.0652174	0.820359	XGBoost 10-fold CV
0.06917	0.820359	XGBoost 10-fold CV
0.06917	0.823353	XGBoost 10-fold CV
0.0711462	0.823353	XGBoost 10-fold CV
0.0711462	0.829341	XGBoost 10-fold CV
0.0731225	0.829341	XGBoost 10-fold CV
0.0731225	0.832335	XGBoost 10-fold CV
0.0750988	0.832335	XGBoost 10-fold CV
0.0750988	0.838323	XGBoost 10-fold CV
0.0889328	0.838323	XGBoost 10-fold CV
0.0889328	0.841317	XGBoost 10-fold CV
0.0988142	0.841317	XGBoost 10-fold CV
0.0988142	0.844311	XGBoost 10-fold CV
0.100791	0.844311	XGBoost 10-fold CV
0.100791	0.853293	XGBoost 10-fold CV
0.104743	0.853293	XGBoost 10-fold CV
0.104743	0.856287	XGBoost 10-fold CV
0.106719	0.856287	XGBoost 10-fold CV
0.106719	0.859281	XGBoost 10-fold CV
0.108696	0.859281	XGBoost 10-fold CV
0.108696	0.862275	XGBoost 10-fold CV
0.12253	0.862275	XGBoost 10-fold CV
0.12253	0.865269	XGBoost 10-fold CV
0.128458	0.865269	XGBoost 10-fold CV
0.128458	0.871257	XGBoost 10-fold CV
0.130435	0.871257	XGBoost 10-fold CV
0.130435	0.874251	XGBoost 10-fold CV
0.136364	0.874251	XGBoost 10-fold CV
0.136364	0.88024	XGBoost 10-fold CV
0.13834	0.88024	XGBoost 10-fold CV
0.13834	0.886228	XGBoost 10-fold CV
0.140316	0.886228	XGBoost 10-fold CV
0.140316	0.892216	XGBoost 10-fold CV
0.142292	0.892216	XGBoost 10-fold CV
0.142292	0.89521	XGBoost 10-fold CV
0.146245	0.89521	XGBoost 10-fold CV
0.146245	0.898204	XGBoost 10-fold CV
0.150198	0.898204	XGBoost 10-fold CV
0.150198	0.901198	XGBoost 10-fold CV
0.167984	0.901198	XGBoost 10-fold CV
0.167984	0.904192	XGBoost 10-fold CV
0.16996	0.904192	XGBoost 10-fold CV
0.16996	0.91018	XGBoost 10-fold CV
0.171937	0.91018	XGBoost 10-fold CV
0.171937	0.919162	XGBoost 10-fold CV
0.175889	0.919162	XGBoost 10-fold CV
0.175889	0.922156	XGBoost 10-fold CV
0.195652	0.922156	XGBoost 10-fold CV
0.195652	0.928144	XGBoost 10-fold CV
0.211462	0.928144	XGBoost 10-fold CV
0.211462	0.931138	XGBoost 10-fold CV
0.247036	0.931138	XGBoost 10-fold CV
0.247036	0.934132	XGBoost 10-fold CV
0.256917	0.934132	XGBoost 10-fold CV
0.256917	0.937126	XGBoost 10-fold CV
0.262846	0.937126	XGBoost 10-fold CV
0.262846	0.94012	XGBoost 10-fold CV
0.266798	0.94012	XGBoost 10-fold CV
0.266798	0.943114	XGBoost 10-fold CV
0.272727	0.943114	XGBoost 10-fold CV
0.272727	0.946108	XGBoost 10-fold CV
0.284585	0.946108	XGBoost 10-fold CV
0.284585	0.952096	XGBoost 10-fold CV
0.286561	0.952096	XGBoost 10-fold CV
0.286561	0.95509	XGBoost 10-fold CV
0.296443	0.95509	XGBoost 10-fold CV
0.296443	0.958084	XGBoost 10-fold CV
0.306324	0.958084	XGBoost 10-fold CV
0.306324	0.961078	XGBoost 10-fold CV
0.33004	0.961078	XGBoost 10-fold CV
0.33004	0.964072	XGBoost 10-fold CV
0.367589	0.964072	XGBoost 10-fold CV
0.367589	0.97006	XGBoost 10-fold CV
0.462451	0.97006	XGBoost 10-fold CV
0.462451	0.973054	XGBoost 10-fold CV
0.470356	0.973054	XGBoost 10-fold CV
0.470356	0.976048	XGBoost 10-fold CV
0.529644	0.976048	XGBoost 10-fold CV
0.529644	0.979042	XGBoost 10-fold CV
0.555336	0.979042	XGBoost 10-fold CV
0.555336	0.982036	XGBoost 10-fold CV
0.557312	0.982036	XGBoost 10-fold CV
0.557312	0.98503	XGBoost 10-fold CV
0.56917	0.98503	XGBoost 10-fold CV
0.56917	0.988024	XGBoost 10-fold CV
0.586957	0.988024	XGBoost 10-fold CV
0.586957	0.991018	XGBoost 10-fold CV
0.705534	0.991018	XGBoost 10-fold CV
0.705534	0.994012	XGBoost 10-fold CV
0.804348	0.994012	XGBoost 10-fold CV
0.804348	0.997006	XGBoost 10-fold CV
0.897233	0.997006	XGBoost 10-fold CV
0.897233	1	XGBoost 10-fold CV
1	1	XGBoost 10-fold CV

## Sheet: Figure_2b
Figure 2b
Model	Stage	Point estimate	97.5% quantile	2.5% quantile	Number of samples
Orion 10-fold CV overall	I	0.896	0.943451	0.828724	125
Orion 10-fold CV overall	II	0.931507	0.977388	0.847353	73
Orion 10-fold CV overall	III	0.988372	0.999706	0.936909	86
Orion 10-fold CV overall	IV	0.98	0.999494	0.89353	50
SVM 10-fold CV overall	I	0.56	0.648642	0.468449	125
SVM 10-fold CV overall	II	0.547945	0.664829	0.42705	73
SVM 10-fold CV overall	III	0.674419	0.771593	0.564838	86
SVM 10-fold CV overall	IV	0.68	0.804796	0.533006	50
XGBoost 10-fold CV overall	I	0.84	0.899443	0.763765	125
XGBoost 10-fold CV overall	II	0.835616	0.91207	0.730456	73
XGBoost 10-fold CV overall	III	0.848837	0.916983	0.755387	86
XGBoost 10-fold CV overall	IV	0.86	0.941808	0.732604	50

## Sheet: Figure_2c
Figure 2c
Model	T score	Point estimate	97.5% quantile	2.5% quantile	Number of samples
Orion 10-fold CV overall	T1	0.897727	0.952157	0.814714	88
Orion 10-fold CV overall	T2	0.934307	0.969523	0.878957	137
Orion 10-fold CV overall	T3	0.966102	0.995868	0.882852	59
Orion 10-fold CV overall	T4	1	1	0.924514	47
SVM 10-fold CV overall	T1	0.5	0.608541	0.391459	88
SVM 10-fold CV overall	T2	0.591241	0.674408	0.504041	137
SVM 10-fold CV overall	T3	0.694915	0.808144	0.561337	59
SVM 10-fold CV overall	T4	0.744681	0.860551	0.596505	47
XGBoost 10-fold CV overall	T1	0.772727	0.855308	0.671052	88
XGBoost 10-fold CV overall	T2	0.890511	0.93741	0.82585	137
XGBoost 10-fold CV overall	T3	0.79661	0.890246	0.67167	59
XGBoost 10-fold CV overall	T4	0.893617	0.964544	0.768952	47

## Sheet: Figure_2d
Figure 2d
Metric	Value	Dataset	Model
Sensitivity	0.929413	Validation set	Orion
Specificity	0.872001	Validation set	Orion
MCC	0.790813	Validation set	Orion
F1	0.877322	Validation set	Orion
AUC	0.97068	Validation set	Orion
Sensitivity	0.235303	Validation set	SVM
Specificity	0.992	Validation set	SVM
MCC	0.372291	Validation set	SVM
F1	0.376685	Validation set	SVM
AUC	0.887904	Validation set	SVM
Sensitivity	0.705886	Validation set	XGBoost
Specificity	0.976	Validation set	XGBoost
MCC	0.729965	Validation set	XGBoost
F1	0.809755	Validation set	XGBoost
AUC	0.951647	Validation set	XGBoost

## Sheet: Figure_2e
Figure 2e
SHAP	Annotation
12.6328	Sum of shap for top oncRNAs 20–40
3.07513	[SOX2-OT]
1.81472	[HSP90AA1]
1.53273	[]-FZD2
1.46949	[ZSWIM6]
1.43771	[OSBPL1A]
1.06224	[]
1.05297	[VEGFA]
1.01755	[CERS5]
0.970327	[RASGRF1]
0.934682	[]--PLXNA1
0.909119	[IFT74]
0.872213	[]--TFDP1P3
0.864116	[]--HCP5B
0.85445	[E2F3]
0.77563	[]-XIRP1
0.77308	[CPNE5]
0.768271	[ALG9-IT1]
0.756323	[MARCHF1]
0.75357	[]RPL27

## Sheet: Figure_3a
Figure 3a
Model	AUC
Orion with CE and TM loss generative	0.540856
Orion with CE and TM loss non-generative	0.543775
Orion without reconstruction loss	0.560976
Orion without TM loss	0.580659
Orion without TM and CE loss	0.693513

## Sheet: Figure_3b
Figure 3b
Model	AUC	CE.loss	N training samples
Orion with CE and TM loss generative	0.842952	0.866002	128
Orion with CE and TM loss non-generative	0.776791	0.941111	64
Orion with CE and TM loss non-generative	0.820818	1.10803	128
Orion with CE and TM loss non-generative	0.87849	1.01058	256
Orion with CE and TM loss non-generative	0.907848	0.916642	512
Orion with CE and TM loss non-generative	0.948345	0.54034	1024
Orion with CE and TM loss generative	0.893185	0.874882	256
Orion with CE and TM loss generative	0.791721	0.862138	64
Orion with CE and TM loss generative	0.928511	0.762688	512
Orion with CE and TM loss generative	0.960384	0.370546	1024

## Sheet: Figure_3c
Figure 3c
PC1	PC2	cohort	Model
2.90619	-2.34141	CANC	Orion without reconstruction
5.86985	1.65613	CANC	Orion without reconstruction
13.0195	8.21852	CANC	Orion without reconstruction
4.76445	-2.17422	CANC	Orion without reconstruction
7.72181	-0.794234	CANC	Orion without reconstruction
6.02715	-0.732151	CANC	Orion without reconstruction
11.6597	6.5899	CANC	Orion without reconstruction
6.90704	-0.24677	CANC	Orion without reconstruction
5.2325	-1.5337	CANC	Orion without reconstruction
4.44885	3.83176	CANC	Orion without reconstruction
13.1012	5.54025	CANC	Orion without reconstruction
10.737	7.00323	CANC	Orion without reconstruction
5.38791	-0.999706	CANC	Orion without reconstruction
2.79242	-2.52579	CANC	Orion without reconstruction
14.3338	11.5785	CANC	Orion without reconstruction
4.25072	-3.15823	CANC	Orion without reconstruction
4.35583	-1.7326	CANC	Orion without reconstruction
9.59378	6.51794	CANC	Orion without reconstruction
6.86267	-0.225227	CANC	Orion without reconstruction
3.33601	-1.76711	CANC	Orion without reconstruction
4.31445	-2.18869	CANC	Orion without reconstruction
12.2136	6.17959	CANC	Orion without reconstruction
3.23649	-3.27423	CANC	Orion without reconstruction
4.5053	-2.9912	CANC	Orion without reconstruction
2.74444	-2.42065	CANC	Orion without reconstruction
18.9005	4.54515	CANC	Orion without reconstruction
3.67809	-2.01744	CANC	Orion without reconstruction
4.71632	1.5976	CANC	Orion without reconstruction
5.85245	-4.5213	CANC	Orion without reconstruction
9.71421	6.67937	CANC	Orion without reconstruction
5.89715	-1.69264	CANC	Orion without reconstruction
4.67871	-1.73711	CANC	Orion without reconstruction
3.8567	-0.506545	CANC	Orion without reconstruction
5.93945	-0.257043	CANC	Orion without reconstruction
3.794	1.13054	CANC	Orion without reconstruction
3.70893	1.75652	CANC	Orion without reconstruction
4.89285	-3.10211	CANC	Orion without reconstruction
3.46327	-3.16574	CANC	Orion without reconstruction
7.9619	0.828271	CANC	Orion without reconstruction
5.45952	-4.86065	CANC	Orion without reconstruction
10.34	3.22899	CANC	Orion without reconstruction
2.65609	-2.70961	CANC	Orion without reconstruction
5.54867	-3.03417	CANC	Orion without reconstruction
3.48928	-2.79114	CANC	Orion without reconstruction
9.62975	-2.38924	CANC	Orion without reconstruction
6.77343	-3.47136	CANC	Orion without reconstruction
12.9554	11.2121	CANC	Orion without reconstruction
4.09945	-2.47023	CANC	Orion without reconstruction
5.64435	-0.914297	CANC	Orion without reconstruction
11.3727	-3.10496	CANC	Orion without reconstruction
7.76387	-1.17148	CANC	Orion without reconstruction
9.61722	-4.04962	CANC	Orion without reconstruction
6.39911	-4.09097	CANC	Orion without reconstruction
8.4944	3.78541	CANC	Orion without reconstruction
7.58514	8.52371	CANC	Orion without reconstruction
4.28319	0.723939	CANC	Orion without reconstruction
2.97535	-3.7917	CANC	Orion without reconstruction
4.27621	0.717995	CANC	Orion without reconstruction
8.53784	-0.25342	CANC	Orion without reconstruction
16.1843	-6.21888	CANC	Orion without reconstruction
3.83153	-1.30162	CANC	Orion without reconstruction
5.37446	-1.12182	CANC	Orion without reconstruction
5.40911	-3.94957	CANC	Orion without reconstruction
4.57398	0.648238	CANC	Orion without reconstruction
3.42426	-0.531124	CANC	Orion without reconstruction
5.23609	-2.33334	CANC	Orion without reconstruction
9.83177	-4.57321	CANC	Orion without reconstruction
2.16304	-1.40929	CANC	Orion without reconstruction
5.47852	-1.41625	CANC	Orion without reconstruction
4.46159	2.776	CANC	Orion without reconstruction
3.21626	0.657044	CANC	Orion without reconstruction
3.44289	-1.12457	CANC	Orion without reconstruction
3.87409	-3.43439	CANC	Orion without reconstruction
3.75304	-0.168241	CANC	Orion without reconstruction
9.51932	2.52095	CANC	Orion without reconstruction
5.89459	0.485677	CANC	Orion without reconstruction
3.51257	1.2932	CANC	Orion without reconstruction
5.43934	1.91508	CANC	Orion without reconstruction
4.35259	2.33567	CANC	Orion without reconstruction
4.37647	-1.37351	CANC	Orion without reconstruction
2.48528	-1.70476	CANC	Orion without reconstruction
3.26511	-1.1964	CANC	Orion without reconstruction
7.31569	3.34331	CANC	Orion without reconstruction
3.04261	-2.83774	CANC	Orion without reconstruction
8.92627	1.48441	CANC	Orion without reconstruction
4.74304	-3.36723	CANC	Orion without reconstruction
7.96791	5.79483	CANC	Orion without reconstruction
11.8459	-1.01916	CANC	Orion without reconstruction
3.22069	-2.08719	CANC	Orion without reconstruction
4.37253	-1.12663	CANC	Orion without reconstruction
5.32641	-1.4531	CANC	Orion without reconstruction
4.2287	1.81913	CANC	Orion without reconstruction
10.5123	3.08879	CANC	Orion without reconstruction
3.55072	0.373229	CANC	Orion without reconstruction
6.39246	1.215	CANC	Orion without reconstruction
3.87593	-0.668204	CANC	Orion without reconstruction
3.17298	-1.76237	CANC	Orion without reconstruction
4.71815	-2.64392	CANC	Orion without reconstruction
5.95666	-2.15891	CANC	Orion without reconstruction
2.63518	0.0870876	CANC	Orion without reconstruction
6.37107	-1.75661	CANC	Orion without reconstruction
6.3556	-0.531323	CANC	Orion without reconstruction
4.42144	-0.606996	CANC	Orion without reconstruction
5.255	-3.05592	CANC	Orion without reconstruction
6.94164	-0.634309	CANC	Orion without reconstruction
3.20067	0.621843	CANC	Orion without reconstruction
6.54995	-6.84182	CANC	Orion without reconstruction
5.86383	0.055979	CANC	Orion without reconstruction
2.69586	-1.24891	CANC	Orion without reconstruction
5.94391	-0.789171	CANC	Orion without reconstruction
10.5955	-2.49377	CANC	Orion without reconstruction
3.08401	-1.93195	CANC	Orion without reconstruction
3.94274	-2.21104	CANC	Orion without reconstruction
3.02597	-2.24299	CANC	Orion without reconstruction
8.47441	1.14189	CANC	Orion without reconstruction
6.52174	-0.891695	CANC	Orion without reconstruction
2.59545	-0.375373	CANC	Orion without reconstruction
4.24713	3.36916	CANC	Orion without reconstruction
8.37051	1.85892	CANC	Orion without reconstruction
2.79849	-0.702812	CANC	Orion without reconstruction
11.2159	-4.16916	CANC	Orion without reconstruction
8.78634	0.76745	CANC	Orion without reconstruction
4.77889	-2.98805	CANC	Orion without reconstruction
6.30769	1.82357	CANC	Orion without reconstruction
5.29968	0.881817	CANC	Orion without reconstruction
2.09823	-1.6472	CANC	Orion without reconstruction
6.95771	1.97331	CANC	Orion without reconstruction
4.69116	-2.97997	CANC	Orion without reconstruction
14.6864	1.22949	CANC	Orion without reconstruction
3.554	-3.63177	CANC	Orion without reconstruction
7.55848	0.713072	CANC	Orion without reconstruction
4.55967	-3.0125	CANC	Orion without reconstruction
9.0073	3.28799	CANC	Orion without reconstruction
10.517	1.71974	CANC	Orion without reconstruction
7.96929	0.312108	CANC	Orion without reconstruction
6.10832	-0.684825	CANC	Orion without reconstruction
7.99463	-2.99401	CANC	Orion without reconstruction
6.04322	-4.70551	CANC	Orion without reconstruction
3.37481	-2.06114	CANC	Orion without reconstruction
12.7805	-4.11721	CANC	Orion without reconstruction
12.074	2.82289	CANC	Orion without reconstruction
11.5116	1.55816	CANC	Orion without reconstruction
2.81152	-1.26017	CANC	Orion without reconstruction
2.92493	-1.0797	CANC	Orion without reconstruction
3.62107	0.00042901	CANC	Orion without reconstruction
11.7674	7.8428	CANC	Orion without reconstruction
5.04939	-1.65596	CANC	Orion without reconstruction
3.19716	-3.43647	CANC	Orion without reconstruction
3.84636	0.164762	CANC	Orion without reconstruction
8.7711	-2.10985	CANC	Orion without reconstruction
13.3402	0.68935	CANC	Orion without reconstruction
2.71942	-1.27317	CANC	Orion without reconstruction
3.30936	-2.95819	CANC	Orion without reconstruction
8.96918	-0.253931	CANC	Orion without reconstruction
2.53936	-1.55466	CANC	Orion without reconstruction
6.36769	-2.12513	CANC	Orion without reconstruction
3.9376	-3.25416	CANC	Orion without reconstruction
8.72502	7.61155	CANC	Orion without reconstruction
10.0897	-3.0572	CANC	Orion without reconstruction
3.47503	-2.46001	CANC	Orion without reconstruction
5.35648	-1.97662	CANC	Orion without reconstruction
4.52897	-1.43209	CANC	Orion without reconstruction
8.57031	-1.9661	CANC	Orion without reconstruction
4.85281	3.69357	CANC	Orion without reconstruction
5.90779	-1.44167	CANC	Orion without reconstruction
15.4374	2.03331	CANC	Orion without reconstruction
8.09199	-0.679639	CANC	Orion without reconstruction
4.67883	-3.90902	CANC	Orion without reconstruction
3.26573	-3.4674	CANC	Orion without reconstruction
8.88026	-3.88755	CANC	Orion without reconstruction
10.9771	-3.65317	CANC	Orion without reconstruction
12.9712	5.45018	CANC	Orion without reconstruction
9.37354	-2.16217	CANC	Orion without reconstruction
8.30362	-1.65413	CANC	Orion without reconstruction
8.43448	-4.73285	CANC	Orion without reconstruction
18.3253	0.672128	CANC	Orion without reconstruction
5.0023	4.64252	CANC	Orion without reconstruction
14.658	7.53754	CANC	Orion without reconstruction
16.6055	2.28715	CANC	Orion without reconstruction
6.02361	-0.944542	CANC	Orion without reconstruction
4.81143	-3.87171	CANC	Orion without reconstruction
4.96699	-2.30636	CANC	Orion without reconstruction
4.80995	-1.92334	CANC	Orion without reconstruction
6.78049	-0.469911	CANC	Orion without reconstruction
3.04521	-1.67569	CANC	Orion without reconstruction
4.47934	-0.106077	CANC	Orion without reconstruction
2.5983	0.160959	CANC	Orion without reconstruction
4.87448	-1.26943	CANC	Orion without reconstruction
9.20193	-4.21552	CANC	Orion without reconstruction
7.45499	-0.564298	CANC	Orion without reconstruction
3.38562	-2.74797	CANC	Orion without reconstruction
13.2692	-0.806225	CANC	Orion without reconstruction
8.91586	-3.64876	CANC	Orion without reconstruction
1.83362	-2.51765	CANC	Orion without reconstruction
4.76527	3.82996	CANC	Orion without reconstruction
5.50525	-1.5731	CANC	Orion without reconstruction
5.00056	-2.24371	CANC	Orion without reconstruction
3.69685	-1.2521	CANC	Orion without reconstruction
3.96301	1.73585	CANC	Orion without reconstruction
3.8238	-4.31336	CANC	Orion without reconstruction
7.67596	0.0597991	CANC	Orion without reconstruction
4.67692	-2.83804	CANC	Orion without reconstruction
6.50929	-3.03327	CANC	Orion without reconstruction
2.6567	0.348893	CANC	Orion without reconstruction
8.19116	-2.68301	CANC	Orion without reconstruction
5.02668	-3.94764	CANC	Orion without reconstruction
7.19607	-0.493365	CANC	Orion without reconstruction
7.25108	3.75431	CANC	Orion without reconstruction
4.32924	-2.05053	CANC	Orion without reconstruction
6.80196	0.0472985	CANC	Orion without reconstruction
2.99907	-2.18929	CANC	Orion without reconstruction
7.44344	-0.842956	CANC	Orion without reconstruction
2.58389	-1.27569	CANC	Orion without reconstruction
9.56517	4.41748	CANC	Orion without reconstruction
20.6894	-1.7698	CANC	Orion without reconstruction
6.26669	-0.513963	CANC	Orion without reconstruction
9.6753	10.86	CANC	Orion without reconstruction
9.48832	-3.27794	CANC	Orion without reconstruction
4.22035	3.31795	CANC	Orion without reconstruction
9.81144	9.96452	CANC	Orion without reconstruction
4.12419	-2.41147	CANC	Orion without reconstruction
5.0148	0.84447	CANC	Orion without reconstruction
14.3941	-4.9817	CANC	Orion without reconstruction
2.54686	1.98725	CANC	Orion without reconstruction
8.99471	-3.10118	CANC	Orion without reconstruction
6.87512	-4.35432	CANC	Orion without reconstruction
12.4361	-2.37556	CANC	Orion without reconstruction
4.18108	-0.926072	CANC	Orion without reconstruction
3.35881	-0.225123	CANC	Orion without reconstruction
12.6312	-1.67289	CANC	Orion without reconstruction
16.737	7.07379	CANC	Orion without reconstruction
16.3484	3.86336	CANC	Orion without reconstruction
3.17976	-2.70517	CANC	Orion without reconstruction
5.65268	2.96225	CANC	Orion without reconstruction
6.16683	5.3254	CANC	Orion without reconstruction
3.991	-3.09578	CANC	Orion without reconstruction
5.63017	0.438662	CANC	Orion without reconstruction
2.78728	-1.61677	CANC	Orion without reconstruction
5.32238	3.62692	CANC	Orion without reconstruction
6.01608	-1.71381	CANC	Orion without reconstruction
3.70701	-3.45339	CANC	Orion without reconstruction
3.65203	-2.39454	CANC	Orion without reconstruction
3.16861	0.0236148	CANC	Orion without reconstruction
8.86504	5.82871	CANC	Orion without reconstruction
3.93464	-0.0290638	CANC	Orion without reconstruction
5.09309	-0.349345	CANC	Orion without reconstruction
7.22461	-2.2515	CANC	Orion without reconstruction
9.10533	-3.16875	CANC	Orion without reconstruction
11.2491	1.03225	CANC	Orion without reconstruction
5.5486	-5.14626	CANC	Orion without reconstruction
4.06031	-0.472756	CANC	Orion without reconstruction
7.12137	-2.6589	CANC	Orion without reconstruction
8.2928	2.29221	CANC	Orion without reconstruction
3.44027	-3.88514	CANC	Orion without reconstruction
12.5448	2.25814	CANC	Orion without reconstruction
5.17183	-3.21774	CANC	Orion without reconstruction
2.67876	-2.02367	CANC	Orion without reconstruction
3.74014	-2.42715	CANC	Orion without reconstruction
7.72987	-1.60562	CANC	Orion without reconstruction
3.72621	-1.21961	CANC	Orion without reconstruction
10.1917	2.25826	CANC	Orion without reconstruction
4.33831	0.611482	CANC	Orion without reconstruction
3.83779	2.03181	CANC	Orion without reconstruction
6.81452	-3.57152	CANC	Orion without reconstruction
9.28666	3.01203	CANC	Orion without reconstruction
3.66711	0.297212	CANC	Orion without reconstruction
7.10577	-2.98313	CANC	Orion without reconstruction
3.10809	-2.40638	CANC	Orion without reconstruction
3.50469	0.131364	CANC	Orion without reconstruction
12.1506	4.15248	CANC	Orion without reconstruction
2.93421	-0.274012	CANC	Orion without reconstruction
6.13838	-2.85675	CANC	Orion without reconstruction
6.08101	1.87526	CANC	Orion without reconstruction
3.48816	-0.927157	CANC	Orion without reconstruction
3.23512	-0.603556	CANC	Orion without reconstruction
6.14705	-1.98095	CANC	Orion without reconstruction
4.08047	-0.116106	CANC	Orion without reconstruction
3.63204	-0.408393	CANC	Orion without reconstruction
8.10798	1.59251	CANC	Orion without reconstruction
3.24802	-1.41959	CANC	Orion without reconstruction
4.24693	-1.96287	CANC	Orion without reconstruction
4.94949	5.30924	CANC	Orion without reconstruction
10.3282	1.16404	CANC	Orion without reconstruction
3.57093	-0.122165	CANC	Orion without reconstruction
2.60953	0.294937	CANC	Orion without reconstruction
3.95172	-1.13527	CANC	Orion without reconstruction
5.21329	-0.0645956	CANC	Orion without reconstruction
18.0096	2.74645	CANC	Orion without reconstruction
7.96624	-3.5047	CANC	Orion without reconstruction
7.07935	1.67458	CANC	Orion without reconstruction
15.175	-3.4281	CANC	Orion without reconstruction
6.19832	-2.09143	CANC	Orion without reconstruction
4.96244	-0.558874	CANC	Orion without reconstruction
2.56572	-2.46203	CANC	Orion without reconstruction
7.14965	-3.67212	CANC	Orion without reconstruction
3.91408	1.48335	CANC	Orion without reconstruction
7.79207	4.52793	CANC	Orion without reconstruction
5.16629	0.894136	CANC	Orion without reconstruction
2.84594	-0.0572744	CANC	Orion without reconstruction
3.41464	-2.15767	CANC	Orion without reconstruction
2.43992	-0.152864	CANC	Orion without reconstruction
3.2986	-2.48021	CANC	Orion without reconstruction
3.60556	-0.394632	CANC	Orion without reconstruction
3.571	-1.05667	CANC	Orion without reconstruction
8.6683	8.59936	CANC	Orion without reconstruction
3.91296	-2.74113	CANC	Orion without reconstruction
5.71979	-4.28472	CANC	Orion without reconstruction
6.03539	-1.87656	CANC	Orion without reconstruction
7.31766	5.64784	CANC	Orion without reconstruction
10.5881	5.22947	CANC	Orion without reconstruction
8.3821	-0.459985	CANC	Orion without reconstruction
4.74747	-1.33458	CANC	Orion without reconstruction
4.82515	-2.909	CANC	Orion without reconstruction
4.74512	0.633539	CANC	Orion without reconstruction
6.03868	-1.53081	CANC	Orion without reconstruction
4.40623	-1.46841	CANC	Orion without reconstruction
3.48582	0.872757	CANC	Orion without reconstruction
3.36186	0.705336	CANC	Orion without reconstruction
6.12547	0.633728	CANC	Orion without reconstruction
14.3813	-2.32503	CANC	Orion without reconstruction
11.205	4.20219	CANC	Orion without reconstruction
3.00227	2.14831	CANC	Orion without reconstruction
4.2293	0.850287	CANC	Orion without reconstruction
6.9124	-2.66902	CANC	Orion without reconstruction
6.50424	3.85533	CANC	Orion without reconstruction
4.59311	2.52981	CANC	Orion without reconstruction
5.29095	-0.328701	CANC	Orion without reconstruction
9.05873	3.95312	CANC	Orion without reconstruction
3.4304	-1.84728	CANC	Orion without reconstruction
4.43212	-3.61093	CANC	Orion without reconstruction
6.45484	-3.32196	CANC	Orion without reconstruction
3.45866	-2.75897	CANC	Orion without reconstruction
6.17926	6.04793	CANC	Orion without reconstruction
3.97336	-1.79964	CANC	Orion without reconstruction
6.72191	-3.72958	CANC	Orion without reconstruction
7.73992	2.38145	CANC	Orion without reconstruction
6.56611	3.96549	CANC	Orion without reconstruction
8.66232	-0.412927	CANC	Orion without reconstruction
7.62889	4.28789	CANC	Orion without reconstruction
2.75447	1.18425	CANC	Orion without reconstruction
3.52546	-1.08826	CANC	Orion without reconstruction
4.97636	1.94373	CANC	Orion without reconstruction
5.16148	3.76333	CANC	Orion without reconstruction
3.66745	-2.30629	CANC	Orion without reconstruction
8.78565	-0.347215	CANC	Orion without reconstruction
4.2155	-1.4878	CANC	Orion without reconstruction
11.8889	-3.58099	CANC	Orion without reconstruction
5.81641	-2.70991	CANC	Orion without reconstruction
3.66702	-1.86003	CANC	Orion without reconstruction
8.36699	1.35107	CANC	Orion without reconstruction
5.34113	0.503289	CANC	Orion without reconstruction
5.55813	-2.95032	CANC	Orion without reconstruction
3.51559	-0.0485158	CANC	Orion without reconstruction
3.68801	-2.58525	CANC	Orion without reconstruction
3.49682	2.41964	CANC	Orion without reconstruction
9.43634	0.027694	CANC	Orion without reconstruction
8.12099	2.64542	CANC	Orion without reconstruction
4.17364	-0.738131	CANC	Orion without reconstruction
5.51231	-2.08285	CANC	Orion without reconstruction
4.07772	-1.56182	CANC	Orion without reconstruction
3.21295	-3.30095	CANC	Orion without reconstruction
2.5777	1.51757	CANC	Orion without reconstruction
-2.76635	-2.36116	NORM	Orion without reconstruction
-5.22875	1.0015	NORM	Orion without reconstruction
-5.12003	1.75669	NORM	Orion without reconstruction
-2.05866	0.842094	NORM	Orion without reconstruction
-6.06676	-1.0523	NORM	Orion without reconstruction
-6.40458	0.415528	NORM	Orion without reconstruction
-5.10439	-0.61209	NORM	Orion without reconstruction
-6.28417	2.1952	NORM	Orion without reconstruction
-3.73035	2.3157	NORM	Orion without reconstruction
-5.05013	-1.55186	NORM	Orion without reconstruction
-5.43398	-1.04823	NORM	Orion without reconstruction
-4.4927	1.96846	NORM	Orion without reconstruction
-5.48162	-1.69974	NORM	Orion without reconstruction
-5.71238	-2.83553	NORM	Orion without reconstruction
-4.46398	-0.365482	NORM	Orion without reconstruction
-6.12938	2.03986	NORM	Orion without reconstruction
-7.35375	0.151944	NORM	Orion without reconstruction
-3.92415	-3.07284	NORM	Orion without reconstruction
-6.84092	-1.9614	NORM	Orion without reconstruction
-3.50236	2.1304	NORM	Orion without reconstruction
-5.44336	-0.915646	NORM	Orion without reconstruction
-7.08088	-0.731087	NORM	Orion without reconstruction
-2.18871	-1.15457	NORM	Orion without reconstruction
-0.173838	-2.35925	NORM	Orion without reconstruction
-4.55216	0.213805	NORM	Orion without reconstruction
-3.53163	-1.15891	NORM	Orion without reconstruction
-4.30374	-0.858928	NORM	Orion without reconstruction
-2.83464	0.317583	NORM	Orion without reconstruction
-6.8261	4.04289	NORM	Orion without reconstruction
-5.7598	-0.11275	NORM	Orion without reconstruction
-5.64211	-1.706	NORM	Orion without reconstruction
-6.33319	-0.828167	NORM	Orion without reconstruction
-4.77745	-0.0343046	NORM	Orion without reconstruction
-1.12038	3.14659	NORM	Orion without reconstruction
-4.37352	-0.938487	NORM	Orion without reconstruction
-5.46598	-0.575891	NORM	Orion without reconstruction
-3.57727	-1.95876	NORM	Orion without reconstruction
-0.58444	2.67256	NORM	Orion without reconstruction
-3.72279	0.23482	NORM	Orion without reconstruction
-3.15598	1.26565	NORM	Orion without reconstruction
-4.60278	0.961934	NORM	Orion without reconstruction
-3.56055	-0.682504	NORM	Orion without reconstruction
-5.69697	-1.61434	NORM	Orion without reconstruction
-1.35677	-1.96369	NORM	Orion without reconstruction
-5.48687	-1.97321	NORM	Orion without reconstruction
-5.52194	-0.720383	NORM	Orion without reconstruction
-4.91762	-0.897383	NORM	Orion without reconstruction
-5.12245	-0.414322	NORM	Orion without reconstruction
-3.88711	0.527522	NORM	Orion without reconstruction
-1.44139	-0.663464	NORM	Orion without reconstruction
-4.54015	1.25733	NORM	Orion without reconstruction
-5.58991	-1.36129	NORM	Orion without reconstruction
-5.8621	-1.16755	NORM	Orion without reconstruction
-5.76654	-1.82112	NORM	Orion without reconstruction
-5.53544	-0.16011	NORM	Orion without reconstruction
-4.46972	0.0123197	NORM	Orion without reconstruction
-6.41613	0.53334	NORM	Orion without reconstruction
-4.20859	0.368811	NORM	Orion without reconstruction
-2.00462	4.62658	NORM	Orion without reconstruction
-5.9205	-0.655704	NORM	Orion without reconstruction
-7.04936	-0.791659	NORM	Orion without reconstruction
-4.33595	0.0231114	NORM	Orion without reconstruction
-5.42974	3.21136	NORM	Orion without reconstruction
-2.73509	-0.689969	NORM	Orion without reconstruction
-3.54826	-0.671296	NORM	Orion without reconstruction
-3.45642	-1.49337	NORM	Orion without reconstruction
-3.66901	-1.88061	NORM	Orion without reconstruction
-5.58228	-0.9284	NORM	Orion without reconstruction
-4.49288	0.568608	NORM	Orion without reconstruction
-6.1226	-2.22091	NORM	Orion without reconstruction
-5.37089	-2.09295	NORM	Orion without reconstruction
-4.05506	-1.85596	NORM	Orion without reconstruction
-6.45648	-0.0908903	NORM	Orion without reconstruction
3.888	1.8516	NORM	Orion without reconstruction
-2.50861	0.760354	NORM	Orion without reconstruction
-6.12692	0.0887681	NORM	Orion without reconstruction
0.878845	1.86486	NORM	Orion without reconstruction
-2.60088	1.97471	NORM	Orion without reconstruction
-3.82261	-0.132331	NORM	Orion without reconstruction
-3.54717	0.814006	NORM	Orion without reconstruction
-1.13217	0.199403	NORM	Orion without reconstruction
-2.50601	1.32237	NORM	Orion without reconstruction
-2.44687	0.238898	NORM	Orion without reconstruction
-0.288575	-1.17227	NORM	Orion without reconstruction
0.0110139	-2.46697	NORM	Orion without reconstruction
-3.46871	3.68948	NORM	Orion without reconstruction
-4.54763	1.30286	NORM	Orion without reconstruction
-0.852716	0.58189	NORM	Orion without reconstruction
-3.03351	0.0458496	NORM	Orion without reconstruction
-3.19129	0.387287	NORM	Orion without reconstruction
-4.08537	0.683844	NORM	Orion without reconstruction
-3.84353	0.605827	NORM	Orion without reconstruction
-7.31755	1.76564	NORM	Orion without reconstruction
-4.78242	1.15616	NORM	Orion without reconstruction
-8.2133	1.9431	NORM	Orion without reconstruction
-1.92912	1.56131	NORM	Orion without reconstruction
-7.46007	-0.0349803	NORM	Orion without reconstruction
-4.38803	3.21148	NORM	Orion without reconstruction
-2.98786	1.08913	NORM	Orion without reconstruction
-3.20296	1.28416	NORM	Orion without reconstruction
-3.24576	2.48907	NORM	Orion without reconstruction
-3.45407	-0.140844	NORM	Orion without reconstruction
-1.49039	1.31864	NORM	Orion without reconstruction
-4.24359	-0.321754	NORM	Orion without reconstruction
-3.87135	0.768018	NORM	Orion without reconstruction
-3.01904	1.01057	NORM	Orion without reconstruction
-6.64138	2.7861	NORM	Orion without reconstruction
-4.70856	1.50286	NORM	Orion without reconstruction
-4.46524	0.539746	NORM	Orion without reconstruction
-5.69771	-0.170095	NORM	Orion without reconstruction
-7.79512	-1.15257	NORM	Orion without reconstruction
-5.83341	-0.0599575	NORM	Orion without reconstruction
-4.19395	0.34726	NORM	Orion without reconstruction
-4.23535	2.20401	NORM	Orion without reconstruction
-7.02577	4.24648	NORM	Orion without reconstruction
-6.94634	0.0649109	NORM	Orion without reconstruction
-6.97625	0.539933	NORM	Orion without reconstruction
-6.42709	1.24758	NORM	Orion without reconstruction
-7.22672	-0.848781	NORM	Orion without reconstruction
-6.33723	-0.103451	NORM	Orion without reconstruction
-6.60445	0.072326	NORM	Orion without reconstruction
-1.8746	2.85809	NORM	Orion without reconstruction
-3.56003	-1.30221	NORM	Orion without reconstruction
-0.854111	-1.34505	NORM	Orion without reconstruction
-4.12277	2.91845	NORM	Orion without reconstruction
-4.37673	2.81901	NORM	Orion without reconstruction
-5.45632	4.70786	NORM	Orion without reconstruction
-4.00029	1.277	NORM	Orion without reconstruction
-6.79001	-0.509335	NORM	Orion without reconstruction
-1.7394	4.93824	NORM	Orion without reconstruction
-3.42563	7.25626	NORM	Orion without reconstruction
-4.29314	3.10202	NORM	Orion without reconstruction
-4.03325	0.192426	NORM	Orion without reconstruction
-3.31707	-1.64315	NORM	Orion without reconstruction
-3.40299	6.55125	NORM	Orion without reconstruction
-6.60451	0.286806	NORM	Orion without reconstruction
-4.91901	0.422253	NORM	Orion without reconstruction
-1.63042	5.4239	NORM	Orion without reconstruction
-2.81901	2.74858	NORM	Orion without reconstruction
-1.76036	2.63208	NORM	Orion without reconstruction
-6.62441	0.239643	NORM	Orion without reconstruction
-3.48405	0.623389	NORM	Orion without reconstruction
-6.01458	-2.07526	NORM	Orion without reconstruction
-0.871654	-0.120858	NORM	Orion without reconstruction
-5.01813	-1.08338	NORM	Orion without reconstruction
-3.30213	1.80106	NORM	Orion without reconstruction
-4.36871	1.13991	NORM	Orion without reconstruction
-4.56004	-1.96113	NORM	Orion without reconstruction
-3.55975	1.94796	NORM	Orion without reconstruction
-2.48565	-3.29552	NORM	Orion without reconstruction
-4.27422	2.79076	NORM	Orion without reconstruction
-4.5611	0.239822	NORM	Orion without reconstruction
-2.74711	-3.91041	NORM	Orion without reconstruction
-8.29404	3.84626	NORM	Orion without reconstruction
-4.30095	0.691753	NORM	Orion without reconstruction
-3.91575	1.91123	NORM	Orion without reconstruction
-5.9198	-0.914072	NORM	Orion without reconstruction
-6.57	-0.157849	NORM	Orion without reconstruction
-3.19091	-0.0598384	NORM	Orion without reconstruction
-3.15115	-1.43884	NORM	Orion without reconstruction
-2.20595	2.87323	NORM	Orion without reconstruction
-4.42079	1.66761	NORM	Orion without reconstruction
-3.39584	3.7507	NORM	Orion without reconstruction
-5.69078	-0.488231	NORM	Orion without reconstruction
-5.09212	-1.45101	NORM	Orion without reconstruction
-1.55948	2.09931	NORM	Orion without reconstruction
-4.89154	3.82739	NORM	Orion without reconstruction
-5.75644	-3.08367	NORM	Orion without reconstruction
-4.45052	3.68533	NORM	Orion without reconstruction
-5.02949	2.53402	NORM	Orion without reconstruction
-7.32294	-1.35849	NORM	Orion without reconstruction
-5.45416	2.84709	NORM	Orion without reconstruction
-5.63813	-0.629212	NORM	Orion without reconstruction
-7.4204	0.363761	NORM	Orion without reconstruction
-4.92162	2.34552	NORM	Orion without reconstruction
-6.81409	-1.53749	NORM	Orion without reconstruction
-1.60338	2.38645	NORM	Orion without reconstruction
-2.58744	-1.1975	NORM	Orion without reconstruction
-0.363557	3.92935	NORM	Orion without reconstruction
-3.22269	-0.525384	NORM	Orion without reconstruction
-3.51639	0.249936	NORM	Orion without reconstruction
-3.55099	0.84478	NORM	Orion without reconstruction
-2.33931	-0.31851	NORM	Orion without reconstruction
-3.40406	-1.2621	NORM	Orion without reconstruction
-3.81308	-1.70977	NORM	Orion without reconstruction
-6.03404	-3.12932	NORM	Orion without reconstruction
-6.81238	-0.728653	NORM	Orion without reconstruction
-4.235	2.68597	NORM	Orion without reconstruction
-6.1266	-1.56128	NORM	Orion without reconstruction
-2.04702	1.55405	NORM	Orion without reconstruction
-5.85475	1.49749	NORM	Orion without reconstruction
-6.48754	-0.981523	NORM	Orion without reconstruction
-3.32866	-0.304516	NORM	Orion without reconstruction
-5.94617	2.48885	NORM	Orion without reconstruction
-1.36186	0.426789	NORM	Orion without reconstruction
-1.44137	-2.36518	NORM	Orion without reconstruction
-6.26279	-1.32527	NORM	Orion without reconstruction
-7.12054	0.579832	NORM	Orion without reconstruction
-4.44216	2.50658	NORM	Orion without reconstruction
-2.66338	-1.94735	NORM	Orion without reconstruction
-7.12858	2.14761	NORM	Orion without reconstruction
-5.70244	4.01538	NORM	Orion without reconstruction
-4.7181	1.21147	NORM	Orion without reconstruction
-2.3883	-0.68698	NORM	Orion without reconstruction
-5.67648	-0.555971	NORM	Orion without reconstruction
-2.57132	-0.891445	NORM	Orion without reconstruction
-4.28848	5.50994	NORM	Orion without reconstruction
-6.463	2.95147	NORM	Orion without reconstruction
-2.93629	-3.60336	NORM	Orion without reconstruction
-1.42862	2.08068	NORM	Orion without reconstruction
-4.22754	3.22352	NORM	Orion without reconstruction
-6.72482	0.542399	NORM	Orion without reconstruction
-3.91634	0.923045	NORM	Orion without reconstruction
-5.34655	-2.25684	NORM	Orion without reconstruction
-3.00562	1.11775	NORM	Orion without reconstruction
-4.86479	4.40736	NORM	Orion without reconstruction
-1.93867	-0.404194	NORM	Orion without reconstruction
-3.26823	0.800628	NORM	Orion without reconstruction
-6.90164	1.59401	NORM	Orion without reconstruction
-3.67962	2.79148	NORM	Orion without reconstruction
-5.23312	0.0714035	NORM	Orion without reconstruction
-6.63831	-0.586417	NORM	Orion without reconstruction
-6.27636	-1.13043	NORM	Orion without reconstruction
-4.61609	-1.2042	NORM	Orion without reconstruction
-6.0146	1.13146	NORM	Orion without reconstruction
-4.00212	-2.80153	NORM	Orion without reconstruction
-6.30204	-0.322717	NORM	Orion without reconstruction
-3.28008	-0.408504	NORM	Orion without reconstruction
-6.99768	-0.605291	NORM	Orion without reconstruction
-2.15572	0.483255	NORM	Orion without reconstruction
-4.60679	-0.0040768	NORM	Orion without reconstruction
-4.44676	-1.42686	NORM	Orion without reconstruction
-3.05075	0.411537	NORM	Orion without reconstruction
-1.0451	0.914869	NORM	Orion without reconstruction
-4.58833	0.655598	NORM	Orion without reconstruction
-4.22573	2.02709	NORM	Orion without reconstruction
-3.3181	-0.233216	NORM	Orion without reconstruction
-2.56765	0.546903	NORM	Orion without reconstruction
-5.05114	0.989521	NORM	Orion without reconstruction
-7.47898	-1.54697	NORM	Orion without reconstruction
-1.59669	-2.54508	NORM	Orion without reconstruction
-6.1217	-1.43259	NORM	Orion without reconstruction
-2.80463	3.31875	NORM	Orion without reconstruction
-2.73632	-2.13053	NORM	Orion without reconstruction
-6.0372	-0.0911224	NORM	Orion without reconstruction
-5.83988	4.24168	NORM	Orion without reconstruction
-4.98806	-1.27081	NORM	Orion without reconstruction
-5.88416	-1.29054	NORM	Orion without reconstruction
-2.50984	-1.49633	NORM	Orion without reconstruction
-5.51897	0.948442	NORM	Orion without reconstruction
-3.62108	-0.709289	NORM	Orion without reconstruction
-2.96862	-0.599916	NORM	Orion without reconstruction
-5.00191	-0.315831	NORM	Orion without reconstruction
-5.39536	1.51849	NORM	Orion without reconstruction
-1.85216	1.13461	NORM	Orion without reconstruction
-6.87429	2.13853	NORM	Orion without reconstruction
-5.28847	0.51836	NORM	Orion without reconstruction
-5.20528	0.0329959	NORM	Orion without reconstruction
-5.2812	0.873055	NORM	Orion without reconstruction
-6.77481	-0.0694029	NORM	Orion without reconstruction
-2.73711	1.00565	NORM	Orion without reconstruction
-6.21758	-1.02163	NORM	Orion without reconstruction
-1.38595	1.79598	NORM	Orion without reconstruction
-6.06633	-2.20729	NORM	Orion without reconstruction
-4.1826	1.30196	NORM	Orion without reconstruction
-5.88504	-2.27908	NORM	Orion without reconstruction
-4.90736	1.22283	NORM	Orion without reconstruction
-4.17998	1.62883	NORM	Orion without reconstruction
-6.00243	0.0388927	NORM	Orion without reconstruction
-4.06201	2.50707	NORM	Orion without reconstruction
-5.48538	0.149492	NORM	Orion without reconstruction
-6.08249	1.41482	NORM	Orion without reconstruction
-6.51143	-0.201537	NORM	Orion without reconstruction
-4.42177	-3.07817	NORM	Orion without reconstruction
-7.60239	-0.774679	NORM	Orion without reconstruction
-3.29196	0.674039	NORM	Orion without reconstruction
-3.17941	0.224659	NORM	Orion without reconstruction
-2.9302	-0.131294	NORM	Orion without reconstruction
-0.562406	1.4991	NORM	Orion without reconstruction
-4.22427	-0.237409	NORM	Orion without reconstruction
-4.65476	-1.82226	NORM	Orion without reconstruction
-5.1697	2.60209	NORM	Orion without reconstruction
-5.60527	-1.66318	NORM	Orion without reconstruction
-6.36968	-0.332842	NORM	Orion without reconstruction
-5.19729	-1.69993	NORM	Orion without reconstruction
-5.73072	-0.727604	NORM	Orion without reconstruction
-6.91063	2.87987	NORM	Orion without reconstruction
-5.24849	-0.246943	NORM	Orion without reconstruction
-4.56401	1.13858	NORM	Orion without reconstruction
-6.00629	-0.422276	NORM	Orion without reconstruction
-1.92134	-1.93053	NORM	Orion without reconstruction
-6.46818	2.31738	NORM	Orion without reconstruction
-6.36811	-1.49406	NORM	Orion without reconstruction
-4.14054	1.45574	NORM	Orion without reconstruction
-7.1578	-0.916983	NORM	Orion without reconstruction
-1.78347	-2.84337	NORM	Orion without reconstruction
-4.42804	0.409636	NORM	Orion without reconstruction
-3.75234	-0.365271	NORM	Orion without reconstruction
-6.49703	-0.416145	NORM	Orion without reconstruction
-3.89534	-0.343066	NORM	Orion without reconstruction
-0.636228	-3.53889	NORM	Orion without reconstruction
-5.06661	0.844738	NORM	Orion without reconstruction
-6.25507	-0.812693	NORM	Orion without reconstruction
-3.44452	1.70827	NORM	Orion without reconstruction
-3.19901	-0.459152	NORM	Orion without reconstruction
-1.46551	0.132233	NORM	Orion without reconstruction
-1.01623	-1.38464	NORM	Orion without reconstruction
-6.43281	-0.27215	NORM	Orion without reconstruction
-5.1013	3.40047	NORM	Orion without reconstruction
-4.49301	-0.948141	NORM	Orion without reconstruction
-1.8134	-1.0934	NORM	Orion without reconstruction
-1.44	0.418281	NORM	Orion without reconstruction
-5.24707	-0.933616	NORM	Orion without reconstruction
-3.37055	1.532	NORM	Orion without reconstruction
-5.81638	-0.538358	NORM	Orion without reconstruction
-1.08972	1.83029	NORM	Orion without reconstruction
-3.03167	-12.0906	NORM	Orion without reconstruction
-2.11515	-0.332561	NORM	Orion without reconstruction
-2.95909	0.713495	NORM	Orion without reconstruction
-3.23274	-1.32461	NORM	Orion without reconstruction
-2.24685	2.98343	NORM	Orion without reconstruction
-6.91906	-0.38975	NORM	Orion without reconstruction
-4.60836	0.410363	NORM	Orion without reconstruction
-4.10373	2.90331	NORM	Orion without reconstruction
-4.94673	-1.25809	NORM	Orion without reconstruction
-4.17716	-0.783632	NORM	Orion without reconstruction
-3.72516	0.723419	NORM	Orion without reconstruction
-5.06516	-0.714661	NORM	Orion without reconstruction
-4.91333	-1.62968	NORM	Orion without reconstruction
-5.61838	0.995088	NORM	Orion without reconstruction
-2.93246	-1.31306	NORM	Orion without reconstruction
-5.90568	-0.805575	NORM	Orion without reconstruction
-5.66649	-0.359379	NORM	Orion without reconstruction
-5.73111	-1.02043	NORM	Orion without reconstruction
-2.14288	0.921345	NORM	Orion without reconstruction
-5.15186	8.11743	NORM	Orion without reconstruction
-3.48737	-1.53914	NORM	Orion without reconstruction
-4.92542	1.15125	NORM	Orion without reconstruction
-2.46072	-0.187192	NORM	Orion without reconstruction
-2.92741	0.671008	NORM	Orion without reconstruction
-4.14701	-1.31622	NORM	Orion without reconstruction
-4.26577	-1.2886	NORM	Orion without reconstruction
-4.79655	0.143917	NORM	Orion without reconstruction
-3.73156	-0.293604	NORM	Orion without reconstruction
-5.78009	-1.44241	NORM	Orion without reconstruction
-2.42597	2.23992	NORM	Orion without reconstruction
-2.48991	-0.454308	NORM	Orion without reconstruction
-1.34098	-3.20844	NORM	Orion without reconstruction
-4.99632	0.443264	NORM	Orion without reconstruction
-5.8698	0.615795	NORM	Orion without reconstruction
-4.26779	-2.16922	NORM	Orion without reconstruction
-5.90575	-1.36719	NORM	Orion without reconstruction
-1.97228	2.6818	NORM	Orion without reconstruction
-4.78256	-0.429526	NORM	Orion without reconstruction
-3.84325	1.76462	NORM	Orion without reconstruction
-6.51491	-1.60245	NORM	Orion without reconstruction
-4.21524	-1.28115	NORM	Orion without reconstruction
-2.14405	-1.41102	NORM	Orion without reconstruction
-3.9965	0.165106	NORM	Orion without reconstruction
-6.39994	-0.271144	NORM	Orion without reconstruction
-7.60695	0.0114399	NORM	Orion without reconstruction
-2.07046	-1.28029	NORM	Orion without reconstruction
-2.65042	-0.121083	NORM	Orion without reconstruction
-2.91077	-1.59258	NORM	Orion without reconstruction
-6.51993	-1.73956	NORM	Orion without reconstruction
-4.61155	-0.700761	NORM	Orion without reconstruction
-3.99703	-0.224643	NORM	Orion without reconstruction
-2.80025	-0.941095	NORM	Orion without reconstruction
-7.14539	-2.30035	NORM	Orion without reconstruction
-4.71816	-1.32165	NORM	Orion without reconstruction
-4.81467	1.96202	NORM	Orion without reconstruction
-5.1322	1.33615	NORM	Orion without reconstruction
-4.45452	3.18918	NORM	Orion without reconstruction
-6.57345	-1.41349	NORM	Orion without reconstruction
-4.42165	-0.97624	NORM	Orion without reconstruction
-2.49158	2.47247	NORM	Orion without reconstruction
-5.41188	-4.23226	NORM	Orion without reconstruction
-4.39828	-2.00628	NORM	Orion without reconstruction
-1.36296	5.61329	NORM	Orion without reconstruction
-2.10668	-2.69885	NORM	Orion without reconstruction
-4.06411	1.02874	NORM	Orion without reconstruction
-4.47941	9.45913	NORM	Orion without reconstruction
-3.76599	-2.06332	NORM	Orion without reconstruction
-3.38151	-2.38592	NORM	Orion without reconstruction
0.639091	0.578003	NORM	Orion without reconstruction
-2.8654	-0.32818	NORM	Orion without reconstruction
-3.10789	-2.47418	NORM	Orion without reconstruction
-3.78086	-1.33893	NORM	Orion without reconstruction
-4.52701	-0.977378	NORM	Orion without reconstruction
-6.12057	-0.248853	NORM	Orion without reconstruction
-7.77626	14.9344	NORM	Orion without reconstruction
-5.03663	-0.149109	NORM	Orion without reconstruction
-6.29948	2.36451	NORM	Orion without reconstruction
-3.75735	0.895648	NORM	Orion without reconstruction
-3.42961	-0.986936	NORM	Orion without reconstruction
-3.01034	-0.134467	NORM	Orion without reconstruction
-2.46183	-1.42904	NORM	Orion without reconstruction
-5.92652	-0.849577	NORM	Orion without reconstruction
-5.05056	4.70088	NORM	Orion without reconstruction
-5.16208	-0.195058	NORM	Orion without reconstruction
-4.26033	-0.523699	NORM	Orion without reconstruction
-2.83852	-0.104622	NORM	Orion without reconstruction
-2.96401	-2.04017	NORM	Orion without reconstruction
-5.91623	2.57998	NORM	Orion without reconstruction
-4.09279	-0.0444584	NORM	Orion without reconstruction
-4.45305	3.18175	NORM	Orion without reconstruction
-5.58383	-1.8804	NORM	Orion without reconstruction
-6.34316	1.91022	NORM	Orion without reconstruction
-6.39205	-3.21795	NORM	Orion without reconstruction
-5.3026	4.2237	NORM	Orion without reconstruction
-3.86633	0.169759	NORM	Orion without reconstruction
0.84455	-1.11155	NORM	Orion without reconstruction
-4.16608	2.67608	NORM	Orion without reconstruction
-3.83319	1.60159	NORM	Orion without reconstruction
-6.2077	-1.6979	NORM	Orion without reconstruction
-5.29253	0.601813	NORM	Orion without reconstruction
-3.52305	2.61108	NORM	Orion without reconstruction
-5.49558	-0.916193	NORM	Orion without reconstruction
-3.88488	0.156797	NORM	Orion without reconstruction
-6.44522	1.87782	NORM	Orion without reconstruction
1.38741	1.63582	NORM	Orion without reconstruction
1.37842	-2.90051	NORM	Orion without reconstruction
-3.99312	1.5112	NORM	Orion without reconstruction
-1.6111	-0.373617	NORM	Orion without reconstruction
-3.71297	-2.01202	NORM	Orion without reconstruction
-3.68246	0.00889733	NORM	Orion without reconstruction
-7.66201	8.41882	NORM	Orion without reconstruction
-4.54052	-2.31464	NORM	Orion without reconstruction
-3.61648	0.476629	NORM	Orion without reconstruction
-6.12859	2.3025	NORM	Orion without reconstruction
-3.83358	-0.768712	NORM	Orion without reconstruction
-3.54057	4.85815	NORM	Orion without reconstruction
-5.70908	5.12095	NORM	Orion without reconstruction
-6.59931	-0.66532	NORM	Orion without reconstruction
-5.3607	-0.938011	NORM	Orion without reconstruction
-4.77768	-0.025907	NORM	Orion without reconstruction
-2.49758	-1.97801	NORM	Orion without reconstruction
-3.98156	-0.651151	NORM	Orion without reconstruction
-0.711821	-1.18651	NORM	Orion without reconstruction
-5.04395	-0.617918	NORM	Orion without reconstruction
0.576519	-2.50994	NORM	Orion without reconstruction
-4.58351	-0.654059	NORM	Orion without reconstruction
-6.84845	4.50109	NORM	Orion without reconstruction
-2.50838	-1.63441	NORM	Orion without reconstruction
-1.99952	-0.520674	NORM	Orion without reconstruction
-4.38914	0.73583	NORM	Orion without reconstruction
2.014	-4.14537	NORM	Orion without reconstruction
-4.94261	3.58356	NORM	Orion without reconstruction
-2.50349	-1.27844	NORM	Orion without reconstruction
-3.74192	1.18559	NORM	Orion without reconstruction
-1.75324	-2.30108	NORM	Orion without reconstruction
-4.6948	-1.8469	NORM	Orion without reconstruction
-5.00106	5.67191	NORM	Orion without reconstruction
-3.60989	-2.83186	NORM	Orion without reconstruction
-2.8662	-2.2751	NORM	Orion without reconstruction
-2.27926	-3.10751	NORM	Orion without reconstruction
-8.68257	-0.64898	NORM	Orion without reconstruction
-1.28677	0.37848	NORM	Orion without reconstruction
-7.30559	3.62072	NORM	Orion without reconstruction
-4.82516	-0.399539	NORM	Orion without reconstruction
-3.57245	0.218644	NORM	Orion without reconstruction
-3.90487	1.26621	NORM	Orion without reconstruction
-1.19426	-1.00215	NORM	Orion without reconstruction
-3.83367	2.82553	NORM	Orion without reconstruction
-4.34926	1.06245	NORM	Orion without reconstruction
-4.33589	-1.0889	NORM	Orion without reconstruction
-6.34357	-1.19046	NORM	Orion without reconstruction
-3.76914	1.56649	NORM	Orion without reconstruction
-7.18051	1.71924	NORM	Orion without reconstruction
-4.70059	0.547576	NORM	Orion without reconstruction
-6.24454	-1.33111	NORM	Orion without reconstruction
-1.29056	1.10906	NORM	Orion without reconstruction
-4.61224	-0.0214234	NORM	Orion without reconstruction
-2.03114	3.34884	NORM	Orion without reconstruction
-5.69662	-1.39627	NORM	Orion without reconstruction
-5.38669	-1.07635	NORM	Orion without reconstruction
-5.77824	0.197152	NORM	Orion without reconstruction
-5.49807	5.29031	NORM	Orion without reconstruction
-4.11092	0.239349	NORM	Orion without reconstruction
-2.10814	-0.353647	NORM	Orion without reconstruction
-4.87523	-1.44927	NORM	Orion without reconstruction
-4.76633	0.897711	NORM	Orion without reconstruction
-6.85757	-0.928393	NORM	Orion without reconstruction
-2.94471	3.80259	NORM	Orion without reconstruction
-4.06555	-0.2859	NORM	Orion without reconstruction
-2.89271	0.417798	NORM	Orion without reconstruction
-3.71653	-1.93102	NORM	Orion without reconstruction
-6.29754	0.496505	NORM	Orion without reconstruction
-6.26759	0.44224	NORM	Orion without reconstruction
-3.26464	1.80006	NORM	Orion without reconstruction
-4.55186	2.04124	NORM	Orion without reconstruction
-0.586651	1.15713	NORM	Orion without reconstruction
-4.40541	1.28238	NORM	Orion without reconstruction
-2.06721	3.73583	NORM	Orion without reconstruction
-1.75356	-0.489998	NORM	Orion without reconstruction
-4.52095	0.00918971	NORM	Orion without reconstruction
-5.97031	1.3639	NORM	Orion without reconstruction
0.952057	-3.81581	NORM	Orion without reconstruction
1.31509	3.56313	NORM	Orion without reconstruction
-3.19495	1.13431	NORM	Orion without reconstruction
-3.62559	-1.19288	NORM	Orion without reconstruction
-4.05428	-1.80715	NORM	Orion without reconstruction
-3.88483	-0.897546	NORM	Orion without reconstruction
-4.48812	-1.07625	NORM	Orion without reconstruction
-2.28167	-1.89623	NORM	Orion without reconstruction
-6.38874	-0.724511	NORM	Orion without reconstruction
-4.79881	-2.53219	NORM	Orion without reconstruction
-3.69024	-1.988	NORM	Orion without reconstruction
-4.80765	-1.12457	NORM	Orion without reconstruction
-3.38372	-3.61963	NORM	Orion without reconstruction
-2.22618	-1.07577	NORM	Orion without reconstruction
-5.33684	-3.55352	NORM	Orion without reconstruction
-3.11759	-2.9879	NORM	Orion without reconstruction
-2.96071	1.21262	NORM	Orion without reconstruction
-3.45437	-0.888972	NORM	Orion without reconstruction
-3.51383	0.269923	NORM	Orion without reconstruction
-5.20902	-0.572151	NORM	Orion without reconstruction
-6.25844	-0.139046	NORM	Orion without reconstruction
-3.69579	-1.86846	NORM	Orion without reconstruction
-6.12162	-0.0951729	NORM	Orion without reconstruction
-4.30261	-1.1616	NORM	Orion without reconstruction
-3.23999	-0.0829714	NORM	Orion without reconstruction
-4.02393	-4.92513	NORM	Orion without reconstruction
-3.12799	-1.14089	NORM	Orion without reconstruction
-4.89234	0.985936	NORM	Orion without reconstruction
-3.96365	-1.31052	NORM	Orion without reconstruction
0.450429	0.482927	NORM	Orion without reconstruction
-3.30557	-1.17665	NORM	Orion without reconstruction
-2.83517	-0.474325	NORM	Orion without reconstruction
-2.65365	-1.50871	NORM	Orion without reconstruction
-4.80705	-0.4911	NORM	Orion without reconstruction
-2.68836	-2.91649	NORM	Orion without reconstruction
-5.06611	-1.53525	NORM	Orion without reconstruction
-6.89226	0.186245	NORM	Orion without reconstruction
-4.92894	1.50056	NORM	Orion without reconstruction
-4.00193	-0.0817592	NORM	Orion without reconstruction
-3.87139	-1.42352	NORM	Orion without reconstruction
-7.3765	-1.68712	NORM	Orion without reconstruction
-5.0956	-1.38728	NORM	Orion without reconstruction
-7.09448	-1.81283	CANC	Orion without triplet margin loss
6.81012	2.02823	CANC	Orion without triplet margin loss
10.4941	3.92951	CANC	Orion without triplet margin loss
-11.1878	1.0494	CANC	Orion without triplet margin loss
2.68275	1.30207	CANC	Orion without triplet margin loss
-0.595093	3.24748	CANC	Orion without triplet margin loss
8.97239	4.54382	CANC	Orion without triplet margin loss
-0.399416	-2.35015	CANC	Orion without triplet margin loss
-2.26663	2.4653	CANC	Orion without triplet margin loss
8.66693	15.4038	CANC	Orion without triplet margin loss
7.2133	-2.36849	CANC	Orion without triplet margin loss
9.58778	-2.18873	CANC	Orion without triplet margin loss
-5.16007	-4.55971	CANC	Orion without triplet margin loss
3.08854	-1.63369	CANC	Orion without triplet margin loss
13.8726	4.46792	CANC	Orion without triplet margin loss
-4.33786	-4.00537	CANC	Orion without triplet margin loss
1.26854	-1.62594	CANC	Orion without triplet margin loss
7.97297	1.34446	CANC	Orion without triplet margin loss
3.90811	-3.28951	CANC	Orion without triplet margin loss
-10.3342	-1.66669	CANC	Orion without triplet margin loss
-5.79257	3.80376	CANC	Orion without triplet margin loss
10.7713	-2.30561	CANC	Orion without triplet margin loss
-4.43514	2.8187	CANC	Orion without triplet margin loss
-6.14828	-2.59718	CANC	Orion without triplet margin loss
-8.00143	1.72726	CANC	Orion without triplet margin loss
12.226	-4.31873	CANC	Orion without triplet margin loss
0.492133	-0.0988331	CANC	Orion without triplet margin loss
3.3242	-1.4938	CANC	Orion without triplet margin loss
-2.91841	9.84165	CANC	Orion without triplet margin loss
9.48052	1.42345	CANC	Orion without triplet margin loss
1.11811	-4.00822	CANC	Orion without triplet margin loss
-1.33543	1.67457	CANC	Orion without triplet margin loss
-9.16817	0.422449	CANC	Orion without triplet margin loss
0.138855	0.154174	CANC	Orion without triplet margin loss
-2.47243	3.16692	CANC	Orion without triplet margin loss
5.17542	-3.82922	CANC	Orion without triplet margin loss
-2.39729	-1.79191	CANC	Orion without triplet margin loss
-1.72143	2.57518	CANC	Orion without triplet margin loss
0.290542	-0.141066	CANC	Orion without triplet margin loss
-2.20812	-2.23036	CANC	Orion without triplet margin loss
2.1218	-2.0495	CANC	Orion without triplet margin loss
-10.6986	1.32056	CANC	Orion without triplet margin loss
-4.44968	-4.43129	CANC	Orion without triplet margin loss
-3.28695	-4.6838	CANC	Orion without triplet margin loss
1.74693	-1.44532	CANC	Orion without triplet margin loss
1.39796	-3.2208	CANC	Orion without triplet margin loss
12.5323	-2.52846	CANC	Orion without triplet margin loss
-3.5123	5.99882	CANC	Orion without triplet margin loss
-1.48916	-3.97633	CANC	Orion without triplet margin loss
3.61334	-3.05032	CANC	Orion without triplet margin loss
4.03132	-1.89791	CANC	Orion without triplet margin loss
0.650043	-4.98491	CANC	Orion without triplet margin loss
-2.59703	-2.4434	CANC	Orion without triplet margin loss
6.53283	-2.3097	CANC	Orion without triplet margin loss
11.9772	8.28894	CANC	Orion without triplet margin loss
2.92885	0.0233148	CANC	Orion without triplet margin loss
-4.48139	-3.20682	CANC	Orion without triplet margin loss
10.4438	-3.43024	CANC	Orion without triplet margin loss
4.56857	-2.45041	CANC	Orion without triplet margin loss
3.95238	-6.57505	CANC	Orion without triplet margin loss
-1.38674	-2.60399	CANC	Orion without triplet margin loss
-5.32458	0.310768	CANC	Orion without triplet margin loss
-1.55071	-4.5238	CANC	Orion without triplet margin loss
1.96326	3.21655	CANC	Orion without triplet margin loss
-1.25366	2.34956	CANC	Orion without triplet margin loss
-1.348	-0.444429	CANC	Orion without triplet margin loss
0.22622	-4.96202	CANC	Orion without triplet margin loss
2.0579	-2.80742	CANC	Orion without triplet margin loss
-1.66945	-4.09044	CANC	Orion without triplet margin loss
7.19283	5.14154	CANC	Orion without triplet margin loss
3.01928	-0.714895	CANC	Orion without triplet margin loss
0.169783	0.344022	CANC	Orion without triplet margin loss
-13.3994	2.48949	CANC	Orion without triplet margin loss
1.25301	1.03811	CANC	Orion without triplet margin loss
0.665146	-4.39624	CANC	Orion without triplet margin loss
4.09534	0.155793	CANC	Orion without triplet margin loss
2.24976	2.45922	CANC	Orion without triplet margin loss
4.95208	1.34032	CANC	Orion without triplet margin loss
5.48029	7.15698	CANC	Orion without triplet margin loss
-0.918358	1.47952	CANC	Orion without triplet margin loss
-9.47995	-1.9187	CANC	Orion without triplet margin loss
-1.16312	0.877711	CANC	Orion without triplet margin loss
7.0799	-2.1786	CANC	Orion without triplet margin loss
-3.90981	2.38362	CANC	Orion without triplet margin loss
2.88611	-1.36616	CANC	Orion without triplet margin loss
-1.14284	-4.51492	CANC	Orion without triplet margin loss
9.52108	9.82511	CANC	Orion without triplet margin loss
2.12645	-0.925378	CANC	Orion without triplet margin loss
-5.61917	4.0688	CANC	Orion without triplet margin loss
2.11328	-3.50552	CANC	Orion without triplet margin loss
4.59198	-5.94241	CANC	Orion without triplet margin loss
4.64485	-0.830221	CANC	Orion without triplet margin loss
2.06882	-0.340379	CANC	Orion without triplet margin loss
1.70283	0.821829	CANC	Orion without triplet margin loss
15.3789	-2.57932	CANC	Orion without triplet margin loss
6.39827	1.42397	CANC	Orion without triplet margin loss
-4.21941	2.07126	CANC	Orion without triplet margin loss
-6.95477	-1.99062	CANC	Orion without triplet margin loss
0.520416	-3.93114	CANC	Orion without triplet margin loss
1.4741	0.138616	CANC	Orion without triplet margin loss
2.24823	-2.01041	CANC	Orion without triplet margin loss
0.0206541	-2.63257	CANC	Orion without triplet margin loss
-3.1346	0.975841	CANC	Orion without triplet margin loss
-2.9532	-0.665554	CANC	Orion without triplet margin loss
2.24198	-2.84447	CANC	Orion without triplet margin loss
5.92581	9.63805	CANC	Orion without triplet margin loss
-6.60612	3.92134	CANC	Orion without triplet margin loss
1.37658	-2.6543	CANC	Orion without triplet margin loss
-0.463272	-3.134	CANC	Orion without triplet margin loss
-0.963486	4.53369	CANC	Orion without triplet margin loss
-1.00274	2.58484	CANC	Orion without triplet margin loss
-6.57786	-0.808499	CANC	Orion without triplet margin loss
-6.02539	2.69199	CANC	Orion without triplet margin loss
-7.43145	-1.71014	CANC	Orion without triplet margin loss
-0.260801	3.3883	CANC	Orion without triplet margin loss
0.737525	1.0307	CANC	Orion without triplet margin loss
-1.73399	2.15432	CANC	Orion without triplet margin loss
6.70185	8.79521	CANC	Orion without triplet margin loss
0.953621	-2.5721	CANC	Orion without triplet margin loss
-1.57376	1.63757	CANC	Orion without triplet margin loss
2.59584	-4.44381	CANC	Orion without triplet margin loss
2.54502	-1.48357	CANC	Orion without triplet margin loss
-2.64384	3.86667	CANC	Orion without triplet margin loss
4.85591	-3.36818	CANC	Orion without triplet margin loss
-3.7182	-4.29691	CANC	Orion without triplet margin loss
0.13815	1.08001	CANC	Orion without triplet margin loss
7.49589	-2.63261	CANC	Orion without triplet margin loss
-4.67194	-4.67955	CANC	Orion without triplet margin loss
6.06254	-5.68476	CANC	Orion without triplet margin loss
-4.37204	-0.170422	CANC	Orion without triplet margin loss
2.65839	-2.77268	CANC	Orion without triplet margin loss
-1.05497	-3.14419	CANC	Orion without triplet margin loss
-0.977097	-1.85639	CANC	Orion without triplet margin loss
9.4577	-4.91344	CANC	Orion without triplet margin loss
0.930649	-1.86341	CANC	Orion without triplet margin loss
0.437177	2.63761	CANC	Orion without triplet margin loss
1.89554	-4.3272	CANC	Orion without triplet margin loss
-3.68852	-0.218573	CANC	Orion without triplet margin loss
-3.73356	-3.81651	CANC	Orion without triplet margin loss
-0.104252	-0.285604	CANC	Orion without triplet margin loss
7.46119	-1.50921	CANC	Orion without triplet margin loss
5.71114	-3.72986	CANC	Orion without triplet margin loss
-5.92644	-0.8421	CANC	Orion without triplet margin loss
-11.6326	1.75071	CANC	Orion without triplet margin loss
-3.1046	0.601002	CANC	Orion without triplet margin loss
9.45748	-1.30864	CANC	Orion without triplet margin loss
-3.08394	-4.61883	CANC	Orion without triplet margin loss
-6.01412	-4.96015	CANC	Orion without triplet margin loss
-10.7045	2.47536	CANC	Orion without triplet margin loss
-0.907119	2.43015	CANC	Orion without triplet margin loss
0.229398	2.69667	CANC	Orion without triplet margin loss
-7.30494	-0.67501	CANC	Orion without triplet margin loss
-4.25815	-3.3813	CANC	Orion without triplet margin loss
3.33188	0.0152196	CANC	Orion without triplet margin loss
-6.42295	-2.39897	CANC	Orion without triplet margin loss
-0.0995419	1.17165	CANC	Orion without triplet margin loss
-7.26655	-2.07012	CANC	Orion without triplet margin loss
10.7004	3.73763	CANC	Orion without triplet margin loss
-2.48499	3.34806	CANC	Orion without triplet margin loss
-1.38925	-1.37961	CANC	Orion without triplet margin loss
-4.06287	-3.99575	CANC	Orion without triplet margin loss
0.380304	-1.1936	CANC	Orion without triplet margin loss
-1.3407	-0.604418	CANC	Orion without triplet margin loss
9.63396	0.636773	CANC	Orion without triplet margin loss
-1.62095	-4.0864	CANC	Orion without triplet margin loss
8.91744	1.46179	CANC	Orion without triplet margin loss
2.09885	2.5456	CANC	Orion without triplet margin loss
-0.831275	0.298044	CANC	Orion without triplet margin loss
-0.577225	-0.446831	CANC	Orion without triplet margin loss
0.434382	3.13887	CANC	Orion without triplet margin loss
1.81282	-2.13353	CANC	Orion without triplet margin loss
11.8787	-1.74215	CANC	Orion without triplet margin loss
1.0723	0.299995	CANC	Orion without triplet margin loss
-0.923295	2.86371	CANC	Orion without triplet margin loss
-0.398931	-3.04807	CANC	Orion without triplet margin loss
6.21834	1.11194	CANC	Orion without triplet margin loss
6.45365	1.4908	CANC	Orion without triplet margin loss
11.5958	-0.0604029	CANC	Orion without triplet margin loss
-0.45257	4.29929	CANC	Orion without triplet margin loss
-0.349914	-1.92122	CANC	Orion without triplet margin loss
-3.86138	-3.77717	CANC	Orion without triplet margin loss
-1.20742	0.638809	CANC	Orion without triplet margin loss
-1.53146	-3.5373	CANC	Orion without triplet margin loss
0.759388	-4.07187	CANC	Orion without triplet margin loss
-4.81284	-0.578697	CANC	Orion without triplet margin loss
3.47937	3.59845	CANC	Orion without triplet margin loss
1.17653	0.830878	CANC	Orion without triplet margin loss
-2.02637	-0.778181	CANC	Orion without triplet margin loss
-1.20735	0.482228	CANC	Orion without triplet margin loss
0.974664	-3.69959	CANC	Orion without triplet margin loss
-5.48899	-0.962351	CANC	Orion without triplet margin loss
-0.518944	4.59117	CANC	Orion without triplet margin loss
2.02389	-3.95322	CANC	Orion without triplet margin loss
-5.06562	-2.2537	CANC	Orion without triplet margin loss
7.4984	-1.6456	CANC	Orion without triplet margin loss
2.27306	1.06114	CANC	Orion without triplet margin loss
-1.04127	-3.83871	CANC	Orion without triplet margin loss
-8.46446	3.05294	CANC	Orion without triplet margin loss
2.40679	0.0323222	CANC	Orion without triplet margin loss
-4.20673	-3.60528	CANC	Orion without triplet margin loss
3.41939	-3.64932	CANC	Orion without triplet margin loss
-4.33905	-4.38575	CANC	Orion without triplet margin loss
1.51491	0.0703913	CANC	Orion without triplet margin loss
0.671174	2.50418	CANC	Orion without triplet margin loss
1.50249	1.94695	CANC	Orion without triplet margin loss
-0.534122	-4.09118	CANC	Orion without triplet margin loss
-2.77853	-3.91091	CANC	Orion without triplet margin loss
10.0194	-3.54298	CANC	Orion without triplet margin loss
-0.38026	-6.38456	CANC	Orion without triplet margin loss
-0.83292	-2.35797	CANC	Orion without triplet margin loss
-5.14105	-0.871266	CANC	Orion without triplet margin loss
3.14312	-3.31537	CANC	Orion without triplet margin loss
-2.18843	0.0983049	CANC	Orion without triplet margin loss
7.13908	-6.80445	CANC	Orion without triplet margin loss
5.82155	-1.20655	CANC	Orion without triplet margin loss
3.97356	-1.44207	CANC	Orion without triplet margin loss
13.4779	10.1336	CANC	Orion without triplet margin loss
-0.761927	1.45074	CANC	Orion without triplet margin loss
4.83492	-0.227796	CANC	Orion without triplet margin loss
12.8984	4.35254	CANC	Orion without triplet margin loss
-1.75281	0.813828	CANC	Orion without triplet margin loss
5.60775	1.59878	CANC	Orion without triplet margin loss
2.83783	-0.0387119	CANC	Orion without triplet margin loss
4.48569	1.49228	CANC	Orion without triplet margin loss
1.31869	1.4646	CANC	Orion without triplet margin loss
-1.37839	0.040386	CANC	Orion without triplet margin loss
4.24545	2.80879	CANC	Orion without triplet margin loss
-8.23256	3.77052	CANC	Orion without triplet margin loss
-7.86104	4.83176	CANC	Orion without triplet margin loss
4.06447	-1.35144	CANC	Orion without triplet margin loss
11.4592	-2.71391	CANC	Orion without triplet margin loss
10.1563	-4.57343	CANC	Orion without triplet margin loss
-10.4536	-1.57698	CANC	Orion without triplet margin loss
4.85714	4.28511	CANC	Orion without triplet margin loss
9.25665	3.37822	CANC	Orion without triplet margin loss
-3.04251	-1.30579	CANC	Orion without triplet margin loss
2.14849	-0.417877	CANC	Orion without triplet margin loss
-7.57397	-1.08307	CANC	Orion without triplet margin loss
6.77814	3.7863	CANC	Orion without triplet margin loss
-1.49522	-3.00921	CANC	Orion without triplet margin loss
-4.79926	-3.635	CANC	Orion without triplet margin loss
-2.41163	-0.641159	CANC	Orion without triplet margin loss
-3.56569	1.40629	CANC	Orion without triplet margin loss
6.44429	4.26412	CANC	Orion without triplet margin loss
-0.0574968	0.452615	CANC	Orion without triplet margin loss
0.272555	-0.767475	CANC	Orion without triplet margin loss
0.635514	1.66364	CANC	Orion without triplet margin loss
-2.24728	1.1471	CANC	Orion without triplet margin loss
2.07716	4.85133	CANC	Orion without triplet margin loss
-7.14789	3.29018	CANC	Orion without triplet margin loss
-5.85431	2.94929	CANC	Orion without triplet margin loss
-8.87262	5.19695	CANC	Orion without triplet margin loss
3.40061	-2.20941	CANC	Orion without triplet margin loss
-3.71842	-0.908363	CANC	Orion without triplet margin loss
3.08891	-0.558752	CANC	Orion without triplet margin loss
-1.16449	3.66556	CANC	Orion without triplet margin loss
-3.08533	1.82535	CANC	Orion without triplet margin loss
-9.76275	-0.849982	CANC	Orion without triplet margin loss
0.885621	-1.34789	CANC	Orion without triplet margin loss
-3.27474	2.15916	CANC	Orion without triplet margin loss
9.29757	-1.82204	CANC	Orion without triplet margin loss
-4.27352	3.43949	CANC	Orion without triplet margin loss
6.17631	3.0919	CANC	Orion without triplet margin loss
0.826664	0.541714	CANC	Orion without triplet margin loss
1.84924	-1.0549	CANC	Orion without triplet margin loss
-7.15891	3.85381	CANC	Orion without triplet margin loss
0.639768	1.71321	CANC	Orion without triplet margin loss
-3.5137	0.593541	CANC	Orion without triplet margin loss
-0.823654	4.46917	CANC	Orion without triplet margin loss
3.92799	-2.41077	CANC	Orion without triplet margin loss
-3.46819	2.21442	CANC	Orion without triplet margin loss
1.53936	-5.16223	CANC	Orion without triplet margin loss
5.64165	-0.758435	CANC	Orion without triplet margin loss
-5.52475	-0.743679	CANC	Orion without triplet margin loss
-4.96317	3.15815	CANC	Orion without triplet margin loss
-2.56339	1.55805	CANC	Orion without triplet margin loss
2.9899	2.4351	CANC	Orion without triplet margin loss
0.26539	-1.07611	CANC	Orion without triplet margin loss
-0.243285	-3.02405	CANC	Orion without triplet margin loss
-4.09547	3.02446	CANC	Orion without triplet margin loss
-2.68957	2.4769	CANC	Orion without triplet margin loss
7.9302	11.6616	CANC	Orion without triplet margin loss
7.9591	-3.71916	CANC	Orion without triplet margin loss
-0.0363253	2.63077	CANC	Orion without triplet margin loss
3.2013	-1.78441	CANC	Orion without triplet margin loss
-6.26446	3.45437	CANC	Orion without triplet margin loss
3.4334	4.66623	CANC	Orion without triplet margin loss
5.05557	6.67214	CANC	Orion without triplet margin loss
-0.124069	-1.17285	CANC	Orion without triplet margin loss
2.37407	-3.08167	CANC	Orion without triplet margin loss
4.16946	0.939849	CANC	Orion without triplet margin loss
0.411589	0.148218	CANC	Orion without triplet margin loss
0.806343	0.815157	CANC	Orion without triplet margin loss
-3.53661	-3.87138	CANC	Orion without triplet margin loss
-1.76326	-6.31387	CANC	Orion without triplet margin loss
1.19694	4.08218	CANC	Orion without triplet margin loss
4.84404	3.14711	CANC	Orion without triplet margin loss
1.98281	3.78919	CANC	Orion without triplet margin loss
3.20357	-0.137836	CANC	Orion without triplet margin loss
-2.8996	1.97256	CANC	Orion without triplet margin loss
1.57176	1.03596	CANC	Orion without triplet margin loss
-5.11312	-3.71179	CANC	Orion without triplet margin loss
-9.36935	3.18351	CANC	Orion without triplet margin loss
-2.93134	2.16036	CANC	Orion without triplet margin loss
8.83155	6.44687	CANC	Orion without triplet margin loss
-3.38273	1.90968	CANC	Orion without triplet margin loss
-3.18721	1.05416	CANC	Orion without triplet margin loss
3.17497	-4.1731	CANC	Orion without triplet margin loss
1.36383	-2.4925	CANC	Orion without triplet margin loss
4.73263	1.58965	CANC	Orion without triplet margin loss
7.71663	-4.24603	CANC	Orion without triplet margin loss
2.04787	2.46475	CANC	Orion without triplet margin loss
-0.48891	-0.461656	CANC	Orion without triplet margin loss
9.39044	0.474729	CANC	Orion without triplet margin loss
1.19922	-2.4118	CANC	Orion without triplet margin loss
-0.0679506	2.08554	CANC	Orion without triplet margin loss
4.52276	-0.0306061	CANC	Orion without triplet margin loss
4.27782	-1.96673	CANC	Orion without triplet margin loss
1.95588	-0.0028577	CANC	Orion without triplet margin loss
3.32979	0.456695	CANC	Orion without triplet margin loss
9.96286	0.200527	CANC	Orion without triplet margin loss
5.6648	2.71157	CANC	Orion without triplet margin loss
-5.62421	2.08439	CANC	Orion without triplet margin loss
-2.04633	0.818072	CANC	Orion without triplet margin loss
5.91017	-4.86251	CANC	Orion without triplet margin loss
4.48823	0.0476228	CANC	Orion without triplet margin loss
2.13533	-2.97012	CANC	Orion without triplet margin loss
10.4626	1.77176	CANC	Orion without triplet margin loss
-3.70645	3.20111	CANC	Orion without triplet margin loss
-1.19589	-1.71354	CANC	Orion without triplet margin loss
-2.50113	-3.53032	CANC	Orion without triplet margin loss
-4.86306	-2.86036	CANC	Orion without triplet margin loss
7.94821	7.35287	CANC	Orion without triplet margin loss
-2.01248	2.10245	CANC	Orion without triplet margin loss
-0.996767	1.21308	CANC	Orion without triplet margin loss
6.14672	2.02844	CANC	Orion without triplet margin loss
10.8959	2.05667	CANC	Orion without triplet margin loss
-0.461179	-2.79918	CANC	Orion without triplet margin loss
8.58565	1.96712	CANC	Orion without triplet margin loss
3.19375	-3.20285	CANC	Orion without triplet margin loss
-6.98617	-2.37349	CANC	Orion without triplet margin loss
7.41123	2.74799	CANC	Orion without triplet margin loss
6.28885	0.292108	CANC	Orion without triplet margin loss
-10.1878	-0.905854	CANC	Orion without triplet margin loss
2.07119	-1.63214	CANC	Orion without triplet margin loss
-1.63102	1.16947	CANC	Orion without triplet margin loss
1.56272	-1.16806	CANC	Orion without triplet margin loss
0.56959	-0.97077	CANC	Orion without triplet margin loss
-7.5479	0.855202	CANC	Orion without triplet margin loss
0.492367	-4.47274	CANC	Orion without triplet margin loss
3.07083	3.84564	CANC	Orion without triplet margin loss
-0.0662821	0.582494	CANC	Orion without triplet margin loss
-3.26832	0.762273	CANC	Orion without triplet margin loss
-2.3443	2.17884	CANC	Orion without triplet margin loss
4.73755	0.441434	CANC	Orion without triplet margin loss
0.13801	2.32274	CANC	Orion without triplet margin loss
2.21605	-4.03308	CANC	Orion without triplet margin loss
0.902826	-2.62824	CANC	Orion without triplet margin loss
-1.21121	-2.8163	CANC	Orion without triplet margin loss
-9.5438	0.457483	CANC	Orion without triplet margin loss
-1.83077	2.03095	CANC	Orion without triplet margin loss
5.1182	0.565357	CANC	Orion without triplet margin loss
-0.688012	-3.03915	NORM	Orion without triplet margin loss
6.41174	1.27097	NORM	Orion without triplet margin loss
2.89761	1.71327	NORM	Orion without triplet margin loss
-2.91546	-3.50296	NORM	Orion without triplet margin loss
-1.27346	0.578067	NORM	Orion without triplet margin loss
-3.60209	3.08816	NORM	Orion without triplet margin loss
-2.73654	0.496757	NORM	Orion without triplet margin loss
-0.796296	2.1963	NORM	Orion without triplet margin loss
3.93972	0.119786	NORM	Orion without triplet margin loss
-2.71631	-2.00882	NORM	Orion without triplet margin loss
-3.94821	0.762061	NORM	Orion without triplet margin loss
5.9796	1.19941	NORM	Orion without triplet margin loss
0.113351	-2.7842	NORM	Orion without triplet margin loss
-1.79481	-4.08683	NORM	Orion without triplet margin loss
-1.42871	-1.72358	NORM	Orion without triplet margin loss
3.25918	1.08314	NORM	Orion without triplet margin loss
0.172826	1.44738	NORM	Orion without triplet margin loss
-3.04627	-2.77812	NORM	Orion without triplet margin loss
-4.89284	0.712792	NORM	Orion without triplet margin loss
-0.20763	4.34244	NORM	Orion without triplet margin loss
-3.72393	0.635439	NORM	Orion without triplet margin loss
-4.43219	1.33346	NORM	Orion without triplet margin loss
2.4867	0.483357	NORM	Orion without triplet margin loss
1.9771	0.311072	NORM	Orion without triplet margin loss
-0.0699667	2.18307	NORM	Orion without triplet margin loss
-2.69497	-5.23897	NORM	Orion without triplet margin loss
0.0280373	-1.85073	NORM	Orion without triplet margin loss
1.84342	-0.732731	NORM	Orion without triplet margin loss
0.26861	3.19356	NORM	Orion without triplet margin loss
-1.93192	-0.318487	NORM	Orion without triplet margin loss
-1.77859	-1.78394	NORM	Orion without triplet margin loss
-3.40986	0.936273	NORM	Orion without triplet margin loss
-1.16883	-0.090799	NORM	Orion without triplet margin loss
3.25374	-0.265252	NORM	Orion without triplet margin loss
-0.470503	2.16278	NORM	Orion without triplet margin loss
-1.69416	0.18679	NORM	Orion without triplet margin loss
-2.51028	0.60878	NORM	Orion without triplet margin loss
2.69252	-4.4557	NORM	Orion without triplet margin loss
1.14323	-3.18052	NORM	Orion without triplet margin loss
1.1566	0.0910347	NORM	Orion without triplet margin loss
-2.22168	2.12252	NORM	Orion without triplet margin loss
-2.59281	1.057	NORM	Orion without triplet margin loss
-4.60913	0.0243613	NORM	Orion without triplet margin loss
0.246735	2.13046	NORM	Orion without triplet margin loss
-2.94594	-0.517439	NORM	Orion without triplet margin loss
-1.09109	-1.58801	NORM	Orion without triplet margin loss
-2.56906	-0.112391	NORM	Orion without triplet margin loss
-0.487449	0.579151	NORM	Orion without triplet margin loss
-0.477094	2.78752	NORM	Orion without triplet margin loss
0.566897	2.67201	NORM	Orion without triplet margin loss
7.3726	-3.91088	NORM	Orion without triplet margin loss
-2.55812	-0.904431	NORM	Orion without triplet margin loss
-0.714807	-1.97845	NORM	Orion without triplet margin loss
-0.859024	-0.662561	NORM	Orion without triplet margin loss
-3.59665	0.611756	NORM	Orion without triplet margin loss
-1.0999	-0.0513163	NORM	Orion without triplet margin loss
-1.17856	0.165994	NORM	Orion without triplet margin loss
1.73704	-0.267844	NORM	Orion without triplet margin loss
7.59527	-1.48393	NORM	Orion without triplet margin loss
-4.85275	1.94137	NORM	Orion without triplet margin loss
-6.51708	1.996	NORM	Orion without triplet margin loss
-1.05079	0.68655	NORM	Orion without triplet margin loss
0.893822	1.2059	NORM	Orion without triplet margin loss
0.997195	-0.212935	NORM	Orion without triplet margin loss
1.01303	0.699409	NORM	Orion without triplet margin loss
-2.28358	-2.98769	NORM	Orion without triplet margin loss
-1.60074	-1.1813	NORM	Orion without triplet margin loss
-4.85168	2.04305	NORM	Orion without triplet margin loss
0.434529	0.393946	NORM	Orion without triplet margin loss
-3.09726	-1.9884	NORM	Orion without triplet margin loss
3.00105	-3.20412	NORM	Orion without triplet margin loss
-3.85381	-2.27188	NORM	Orion without triplet margin loss
-2.34714	2.46093	NORM	Orion without triplet margin loss
4.54793	-1.79904	NORM	Orion without triplet margin loss
2.06441	-4.81547	NORM	Orion without triplet margin loss
-3.19419	0.420926	NORM	Orion without triplet margin loss
0.960467	-5.30152	NORM	Orion without triplet margin loss
0.749561	2.29701	NORM	Orion without triplet margin loss
-0.507846	0.233809	NORM	Orion without triplet margin loss
3.21336	0.556703	NORM	Orion without triplet margin loss
3.31761	0.242897	NORM	Orion without triplet margin loss
1.65824	-1.04307	NORM	Orion without triplet margin loss
1.28949	2.70833	NORM	Orion without triplet margin loss
0.572633	1.1586	NORM	Orion without triplet margin loss
2.0932	0.323997	NORM	Orion without triplet margin loss
1.95308	4.98278	NORM	Orion without triplet margin loss
-3.12805	-0.286127	NORM	Orion without triplet margin loss
3.79688	-0.446212	NORM	Orion without triplet margin loss
0.956685	-2.50784	NORM	Orion without triplet margin loss
-0.0352341	0.794629	NORM	Orion without triplet margin loss
2.43245	-1.70502	NORM	Orion without triplet margin loss
1.22742	0.627586	NORM	Orion without triplet margin loss
0.00317944	2.16093	NORM	Orion without triplet margin loss
0.889901	2.42366	NORM	Orion without triplet margin loss
0.985195	-2.20202	NORM	Orion without triplet margin loss
2.16147	-0.77053	NORM	Orion without triplet margin loss
-1.23964	-1.02294	NORM	Orion without triplet margin loss
1.33452	2.09918	NORM	Orion without triplet margin loss
2.10975	5.51542	NORM	Orion without triplet margin loss
2.23333	2.76911	NORM	Orion without triplet margin loss
1.89317	-0.541068	NORM	Orion without triplet margin loss
-1.74404	-2.03234	NORM	Orion without triplet margin loss
2.69723	0.826613	NORM	Orion without triplet margin loss
1.50057	-3.78314	NORM	Orion without triplet margin loss
-0.533345	0.619818	NORM	Orion without triplet margin loss
2.13544	-2.05077	NORM	Orion without triplet margin loss
-3.03751	4.30756	NORM	Orion without triplet margin loss
-0.778824	1.958	NORM	Orion without triplet margin loss
-1.79191	-1.35922	NORM	Orion without triplet margin loss
-0.511645	-1.62778	NORM	Orion without triplet margin loss
-5.00749	-0.481225	NORM	Orion without triplet margin loss
-4.73852	0.932033	NORM	Orion without triplet margin loss
-0.168629	-0.400311	NORM	Orion without triplet margin loss
4.35338	-1.36754	NORM	Orion without triplet margin loss
-0.854885	-2.13152	NORM	Orion without triplet margin loss
-5.98358	1.14104	NORM	Orion without triplet margin loss
-4.48802	0.40472	NORM	Orion without triplet margin loss
-3.88636	0.866574	NORM	Orion without triplet margin loss
-7.00251	1.23837	NORM	Orion without triplet margin loss
-3.28489	1.70457	NORM	Orion without triplet margin loss
-6.41378	1.70806	NORM	Orion without triplet margin loss
3.81563	0.165125	NORM	Orion without triplet margin loss
1.98168	-1.81314	NORM	Orion without triplet margin loss
3.36314	-3.25552	NORM	Orion without triplet margin loss
2.99643	2.8494	NORM	Orion without triplet margin loss
3.94185	-4.00422	NORM	Orion without triplet margin loss
3.41817	0.556548	NORM	Orion without triplet margin loss
-1.31	2.36395	NORM	Orion without triplet margin loss
-4.56703	-0.786401	NORM	Orion without triplet margin loss
3.28476	-3.25314	NORM	Orion without triplet margin loss
3.3087	4.95838	NORM	Orion without triplet margin loss
0.998515	1.89847	NORM	Orion without triplet margin loss
0.97252	-0.282007	NORM	Orion without triplet margin loss
-1.46322	0.838041	NORM	Orion without triplet margin loss
3.80019	4.94562	NORM	Orion without triplet margin loss
-4.34093	3.05696	NORM	Orion without triplet margin loss
-1.95955	2.87756	NORM	Orion without triplet margin loss
3.15097	7.08016	NORM	Orion without triplet margin loss
2.7526	2.21334	NORM	Orion without triplet margin loss
3.03892	-3.02792	NORM	Orion without triplet margin loss
-4.60139	0.945788	NORM	Orion without triplet margin loss
1.65944	2.17753	NORM	Orion without triplet margin loss
-7.78846	2.59537	NORM	Orion without triplet margin loss
-1.59895	-3.93425	NORM	Orion without triplet margin loss
-1.25328	-1.01633	NORM	Orion without triplet margin loss
1.01998	2.16717	NORM	Orion without triplet margin loss
-1.88956	0.904075	NORM	Orion without triplet margin loss
-2.97308	0.346345	NORM	Orion without triplet margin loss
1.16821	2.11171	NORM	Orion without triplet margin loss
-1.11798	1.16209	NORM	Orion without triplet margin loss
1.50915	1.85464	NORM	Orion without triplet margin loss
-3.89313	2.18023	NORM	Orion without triplet margin loss
0.221342	-0.675387	NORM	Orion without triplet margin loss
5.56603	0.00150074	NORM	Orion without triplet margin loss
0.36525	0.491637	NORM	Orion without triplet margin loss
1.19945	-0.911188	NORM	Orion without triplet margin loss
-3.01361	-0.470543	NORM	Orion without triplet margin loss
-5.94069	1.01524	NORM	Orion without triplet margin loss
0.145045	-0.0752821	NORM	Orion without triplet margin loss
-1.94226	-0.993595	NORM	Orion without triplet margin loss
2.25688	-0.551804	NORM	Orion without triplet margin loss
-0.567752	-2.36731	NORM	Orion without triplet margin loss
0.976184	4.64925	NORM	Orion without triplet margin loss
-6.10557	2.49136	NORM	Orion without triplet margin loss
-0.666631	-3.74031	NORM	Orion without triplet margin loss
3.19073	-3.74359	NORM	Orion without triplet margin loss
3.42233	8.37245	NORM	Orion without triplet margin loss
-5.85254	2.00138	NORM	Orion without triplet margin loss
2.97125	2.95918	NORM	Orion without triplet margin loss
-0.548816	7.91216	NORM	Orion without triplet margin loss
-5.66066	0.825182	NORM	Orion without triplet margin loss
3.1578	-0.0057815	NORM	Orion without triplet margin loss
-3.45626	-0.321761	NORM	Orion without triplet margin loss
-5.89405	1.4799	NORM	Orion without triplet margin loss
1.94891	2.00702	NORM	Orion without triplet margin loss
-5.77679	-0.288526	NORM	Orion without triplet margin loss
1.45834	-5.07984	NORM	Orion without triplet margin loss
-1.52868	-0.692132	NORM	Orion without triplet margin loss
2.93942	-0.945704	NORM	Orion without triplet margin loss
-3.22534	1.76009	NORM	Orion without triplet margin loss
2.34641	-0.407371	NORM	Orion without triplet margin loss
1.24922	0.652768	NORM	Orion without triplet margin loss
-0.0449483	-3.66405	NORM	Orion without triplet margin loss
-2.41831	-0.93343	NORM	Orion without triplet margin loss
1.15889	0.774478	NORM	Orion without triplet margin loss
2.17138	-4.22992	NORM	Orion without triplet margin loss
-5.09465	0.798138	NORM	Orion without triplet margin loss
0.813029	-0.301602	NORM	Orion without triplet margin loss
-6.1936	-1.78782	NORM	Orion without triplet margin loss
-0.126896	-4.57788	NORM	Orion without triplet margin loss
-3.10396	1.72638	NORM	Orion without triplet margin loss
-4.38856	0.261814	NORM	Orion without triplet margin loss
1.25427	-0.420429	NORM	Orion without triplet margin loss
-0.389069	1.08563	NORM	Orion without triplet margin loss
0.303453	0.0986243	NORM	Orion without triplet margin loss
-2.44963	0.749922	NORM	Orion without triplet margin loss
-2.81229	-0.750851	NORM	Orion without triplet margin loss
-0.440858	1.75994	NORM	Orion without triplet margin loss
2.61301	1.03659	NORM	Orion without triplet margin loss
-1.87765	-2.73723	NORM	Orion without triplet margin loss
-3.75013	3.87669	NORM	Orion without triplet margin loss
2.32347	-1.48307	NORM	Orion without triplet margin loss
1.45921	1.33539	NORM	Orion without triplet margin loss
-0.486586	-1.19364	NORM	Orion without triplet margin loss
-5.4192	1.30856	NORM	Orion without triplet margin loss
2.59607	0.871863	NORM	Orion without triplet margin loss
2.46157	3.62397	NORM	Orion without triplet margin loss
0.385592	1.88579	NORM	Orion without triplet margin loss
-1.82028	0.365005	NORM	Orion without triplet margin loss
-2.74883	-4.21071	NORM	Orion without triplet margin loss
1.92523	1.87376	NORM	Orion without triplet margin loss
-4.32791	1.6631	NORM	Orion without triplet margin loss
2.11023	-0.127004	NORM	Orion without triplet margin loss
-5.84083	-0.931784	NORM	Orion without triplet margin loss
-0.949984	-2.00196	NORM	Orion without triplet margin loss
-0.115556	3.21473	NORM	Orion without triplet margin loss
5.60126	1.1585	NORM	Orion without triplet margin loss
-3.33789	-4.15768	NORM	Orion without triplet margin loss
-4.67267	2.079	NORM	Orion without triplet margin loss
1.31595	2.44452	NORM	Orion without triplet margin loss
-2.64088	0.619731	NORM	Orion without triplet margin loss
-4.84375	0.712418	NORM	Orion without triplet margin loss
-6.23373	0.763984	NORM	Orion without triplet margin loss
2.99071	-1.767	NORM	Orion without triplet margin loss
-2.92612	0.363309	NORM	Orion without triplet margin loss
-1.89343	-4.28324	NORM	Orion without triplet margin loss
-5.92351	1.14906	NORM	Orion without triplet margin loss
2.6187	-2.57798	NORM	Orion without triplet margin loss
-4.91025	0.586981	NORM	Orion without triplet margin loss
2.74742	-2.91787	NORM	Orion without triplet margin loss
0.760536	0.354655	NORM	Orion without triplet margin loss
-5.8859	-0.234995	NORM	Orion without triplet margin loss
-1.64479	-3.52086	NORM	Orion without triplet margin loss
7.17236	-6.15922	NORM	Orion without triplet margin loss
3.04007	-1.25732	NORM	Orion without triplet margin loss
1.23287	1.16063	NORM	Orion without triplet margin loss
-2.21169	-3.2194	NORM	Orion without triplet margin loss
2.00789	1.01195	NORM	Orion without triplet margin loss
0.629021	1.43227	NORM	Orion without triplet margin loss
-0.963968	0.654508	NORM	Orion without triplet margin loss
-0.438319	1.81281	NORM	Orion without triplet margin loss
0.468093	-0.0337274	NORM	Orion without triplet margin loss
-0.557967	-2.37591	NORM	Orion without triplet margin loss
0.283047	-1.491	NORM	Orion without triplet margin loss
2.40514	-0.678431	NORM	Orion without triplet margin loss
1.75916	4.42457	NORM	Orion without triplet margin loss
-2.88955	0.538666	NORM	Orion without triplet margin loss
-3.52776	0.256575	NORM	Orion without triplet margin loss
0.317673	1.29463	NORM	Orion without triplet margin loss
0.112703	0.866868	NORM	Orion without triplet margin loss
-1.40225	-2.42946	NORM	Orion without triplet margin loss
2.79475	-1.23909	NORM	Orion without triplet margin loss
-4.66554	0.794329	NORM	Orion without triplet margin loss
-2.7399	1.2967	NORM	Orion without triplet margin loss
2.61564	-0.0177355	NORM	Orion without triplet margin loss
0.276147	0.685535	NORM	Orion without triplet margin loss
5.42443	-1.44499	NORM	Orion without triplet margin loss
-2.06891	-0.501211	NORM	Orion without triplet margin loss
-4.26153	2.20547	NORM	Orion without triplet margin loss
-5.27188	1.50159	NORM	Orion without triplet margin loss
1.71793	0.22881	NORM	Orion without triplet margin loss
-4.56851	-0.224712	NORM	Orion without triplet margin loss
-1.41151	-4.86386	NORM	Orion without triplet margin loss
-4.45665	0.264936	NORM	Orion without triplet margin loss
0.550168	0.854316	NORM	Orion without triplet margin loss
-1.05873	-1.65007	NORM	Orion without triplet margin loss
-0.0017744	-0.113817	NORM	Orion without triplet margin loss
0.697867	2.87885	NORM	Orion without triplet margin loss
-4.20857	0.663273	NORM	Orion without triplet margin loss
1.50635	2.65734	NORM	Orion without triplet margin loss
2.0704	2.15571	NORM	Orion without triplet margin loss
-0.085712	-1.04725	NORM	Orion without triplet margin loss
-4.22578	1.40824	NORM	Orion without triplet margin loss
-4.74116	-0.677977	NORM	Orion without triplet margin loss
-3.04916	-0.149915	NORM	Orion without triplet margin loss
0.678946	-2.30182	NORM	Orion without triplet margin loss
2.37454	-1.90224	NORM	Orion without triplet margin loss
0.475936	-0.0749378	NORM	Orion without triplet margin loss
1.52999	-1.86756	NORM	Orion without triplet margin loss
1.90909	-0.738663	NORM	Orion without triplet margin loss
-4.93298	0.0421618	NORM	Orion without triplet margin loss
-0.415637	2.50399	NORM	Orion without triplet margin loss
-7.26444	1.48249	NORM	Orion without triplet margin loss
0.527551	-1.57517	NORM	Orion without triplet margin loss
1.75287	-0.315974	NORM	Orion without triplet margin loss
-0.43197	-2.10934	NORM	Orion without triplet margin loss
0.159795	1.22498	NORM	Orion without triplet margin loss
-5.68436	-0.442435	NORM	Orion without triplet margin loss
4.76048	-3.0594	NORM	Orion without triplet margin loss
-3.16356	0.237197	NORM	Orion without triplet margin loss
0.687392	-4.17194	NORM	Orion without triplet margin loss
-3.3728	2.48167	NORM	Orion without triplet margin loss
-7.19004	0.985945	NORM	Orion without triplet margin loss
0.545005	1.53016	NORM	Orion without triplet margin loss
-4.58656	0.198158	NORM	Orion without triplet margin loss
-1.70734	-0.473919	NORM	Orion without triplet margin loss
1.45084	-1.04367	NORM	Orion without triplet margin loss
0.738789	-2.99808	NORM	Orion without triplet margin loss
-1.79312	0.112245	NORM	Orion without triplet margin loss
1.4957	-0.416031	NORM	Orion without triplet margin loss
-1.40186	-3.90684	NORM	Orion without triplet margin loss
1.76248	0.562151	NORM	Orion without triplet margin loss
-4.63811	-0.0730471	NORM	Orion without triplet margin loss
1.6422	1.55031	NORM	Orion without triplet margin loss
-1.48756	-3.45018	NORM	Orion without triplet margin loss
1.82209	0.236265	NORM	Orion without triplet margin loss
-1.10315	0.334786	NORM	Orion without triplet margin loss
-4.05223	0.770263	NORM	Orion without triplet margin loss
-0.669206	1.63925	NORM	Orion without triplet margin loss
3.16519	-1.71952	NORM	Orion without triplet margin loss
0.77011	1.64682	NORM	Orion without triplet margin loss
0.0504808	1.50476	NORM	Orion without triplet margin loss
-1.45586	0.188283	NORM	Orion without triplet margin loss
3.93431	-0.586913	NORM	Orion without triplet margin loss
-2.47226	-1.09437	NORM	Orion without triplet margin loss
4.53964	0.112413	NORM	Orion without triplet margin loss
-0.413061	-3.3069	NORM	Orion without triplet margin loss
2.43934	-0.499904	NORM	Orion without triplet margin loss
1.84001	-0.252425	NORM	Orion without triplet margin loss
0.75255	0.142736	NORM	Orion without triplet margin loss
4.98372	-2.91893	NORM	Orion without triplet margin loss
-3.90306	-0.0043753	NORM	Orion without triplet margin loss
-2.46037	0.0507135	NORM	Orion without triplet margin loss
1.88155	2.12244	NORM	Orion without triplet margin loss
-0.132819	-3.99744	NORM	Orion without triplet margin loss
-6.65108	2.08814	NORM	Orion without triplet margin loss
-1.47076	2.0478	NORM	Orion without triplet margin loss
-2.41983	1.84521	NORM	Orion without triplet margin loss
-3.60629	0.142112	NORM	Orion without triplet margin loss
2.50816	-1.30552	NORM	Orion without triplet margin loss
-0.479455	-2.09773	NORM	Orion without triplet margin loss
-1.02982	0.0921025	NORM	Orion without triplet margin loss
-0.877752	1.7929	NORM	Orion without triplet margin loss
-1.68544	0.160939	NORM	Orion without triplet margin loss
2.17717	-2.5376	NORM	Orion without triplet margin loss
1.3974	15.6125	NORM	Orion without triplet margin loss
-0.345607	3.2147	NORM	Orion without triplet margin loss
-1.2273	2.85569	NORM	Orion without triplet margin loss
1.35876	-3.4989	NORM	Orion without triplet margin loss
2.74388	-2.25845	NORM	Orion without triplet margin loss
-4.47448	0.194204	NORM	Orion without triplet margin loss
-2.46193	0.962693	NORM	Orion without triplet margin loss
-3.92509	-0.0111598	NORM	Orion without triplet margin loss
0.940892	0.660206	NORM	Orion without triplet margin loss
-2.64676	0.300529	NORM	Orion without triplet margin loss
3.54398	-4.25699	NORM	Orion without triplet margin loss
-1.15409	0.223301	NORM	Orion without triplet margin loss
0.26358	1.86588	NORM	Orion without triplet margin loss
-4.14415	1.87934	NORM	Orion without triplet margin loss
-3.9266	1.75569	NORM	Orion without triplet margin loss
-1.77518	3.08785	NORM	Orion without triplet margin loss
-1.56087	-0.637642	NORM	Orion without triplet margin loss
-1.57017	-4.66549	NORM	Orion without triplet margin loss
-0.37671	-1.07033	NORM	Orion without triplet margin loss
4.71228	0.334159	NORM	Orion without triplet margin loss
-5.05289	0.449008	NORM	Orion without triplet margin loss
-3.36879	-1.32499	NORM	Orion without triplet margin loss
0.700927	-0.674562	NORM	Orion without triplet margin loss
1.23314	-0.0809926	NORM	Orion without triplet margin loss
-3.69832	1.07806	NORM	Orion without triplet margin loss
-6.35227	4.02488	NORM	Orion without triplet margin loss
-0.8227	-1.37671	NORM	Orion without triplet margin loss
1.44703	1.62367	NORM	Orion without triplet margin loss
-4.20346	-0.829151	NORM	Orion without triplet margin loss
-4.87327	0.556225	NORM	Orion without triplet margin loss
1.56787	-1.75551	NORM	Orion without triplet margin loss
-0.749599	-0.57741	NORM	Orion without triplet margin loss
0.530872	1.48008	NORM	Orion without triplet margin loss
2.14552	-1.47885	NORM	Orion without triplet margin loss
-6.30253	1.06943	NORM	Orion without triplet margin loss
0.0157191	2.7031	NORM	Orion without triplet margin loss
0.515687	0.943089	NORM	Orion without triplet margin loss
2.0568	2.97454	NORM	Orion without triplet margin loss
-3.41158	-0.815176	NORM	Orion without triplet margin loss
0.424333	-4.61955	NORM	Orion without triplet margin loss
3.10987	-1.5869	NORM	Orion without triplet margin loss
-1.06166	-4.32513	NORM	Orion without triplet margin loss
-2.78195	0.370323	NORM	Orion without triplet margin loss
2.7136	-0.083365	NORM	Orion without triplet margin loss
-1.4791	-3.47771	NORM	Orion without triplet margin loss
1.50258	-4.0534	NORM	Orion without triplet margin loss
4.70662	1.42598	NORM	Orion without triplet margin loss
-2.14862	-0.50073	NORM	Orion without triplet margin loss
-1.47575	-3.08302	NORM	Orion without triplet margin loss
3.09867	-3.55279	NORM	Orion without triplet margin loss
-1.39241	1.56835	NORM	Orion without triplet margin loss
-3.67989	-4.08773	NORM	Orion without triplet margin loss
0.418637	-2.72235	NORM	Orion without triplet margin loss
5.81364	-2.82133	NORM	Orion without triplet margin loss
-2.82221	1.18966	NORM	Orion without triplet margin loss
3.96996	1.56956	NORM	Orion without triplet margin loss
-2.0566	0.236074	NORM	Orion without triplet margin loss
0.50336	0.214033	NORM	Orion without triplet margin loss
-3.18809	-4.12442	NORM	Orion without triplet margin loss
-1.5731	0.179732	NORM	Orion without triplet margin loss
-1.29722	-2.4141	NORM	Orion without triplet margin loss
-0.0564118	1.80904	NORM	Orion without triplet margin loss
-0.513142	0.656128	NORM	Orion without triplet margin loss
0.133126	2.79103	NORM	Orion without triplet margin loss
1.49409	-1.98417	NORM	Orion without triplet margin loss
-0.761785	-2.81232	NORM	Orion without triplet margin loss
3.24305	-6.98877	NORM	Orion without triplet margin loss
-0.794188	-2.68791	NORM	Orion without triplet margin loss
1.21088	1.90997	NORM	Orion without triplet margin loss
0.538603	-0.264854	NORM	Orion without triplet margin loss
4.29547	5.56256	NORM	Orion without triplet margin loss
-2.62015	-1.51889	NORM	Orion without triplet margin loss
-0.540436	3.58264	NORM	Orion without triplet margin loss
0.816991	0.631329	NORM	Orion without triplet margin loss
2.66699	6.59676	NORM	Orion without triplet margin loss
-2.08976	1.3187	NORM	Orion without triplet margin loss
3.45138	-2.37339	NORM	Orion without triplet margin loss
2.83816	0.810221	NORM	Orion without triplet margin loss
2.35047	-0.632215	NORM	Orion without triplet margin loss
-4.51298	-0.243336	NORM	Orion without triplet margin loss
1.05382	-3.00603	NORM	Orion without triplet margin loss
2.34813	-1.21467	NORM	Orion without triplet margin loss
-2.89059	2.10602	NORM	Orion without triplet margin loss
-2.3332	-0.420059	NORM	Orion without triplet margin loss
-0.35623	1.8261	NORM	Orion without triplet margin loss
6.47717	-4.4429	NORM	Orion without triplet margin loss
1.71814	-3.5634	NORM	Orion without triplet margin loss
-1.1053	1.38548	NORM	Orion without triplet margin loss
-0.383726	-2.27692	NORM	Orion without triplet margin loss
-1.09983	-0.72623	NORM	Orion without triplet margin loss
1.60508	-2.04386	NORM	Orion without triplet margin loss
0.563678	4.08067	NORM	Orion without triplet margin loss
-4.58046	-3.65033	NORM	Orion without triplet margin loss
-0.0492672	-2.10136	NORM	Orion without triplet margin loss
0.451519	2.89217	NORM	Orion without triplet margin loss
-2.35275	-2.81175	NORM	Orion without triplet margin loss
2.26323	8.81183	NORM	Orion without triplet margin loss
1.19294	7.18966	NORM	Orion without triplet margin loss
-4.98764	-0.407626	NORM	Orion without triplet margin loss
-5.62745	2.42201	NORM	Orion without triplet margin loss
-0.893905	-2.09891	NORM	Orion without triplet margin loss
-1.18921	-2.30075	NORM	Orion without triplet margin loss
-3.41068	1.43947	NORM	Orion without triplet margin loss
1.59443	-3.04383	NORM	Orion without triplet margin loss
2.50768	-0.0855553	NORM	Orion without triplet margin loss
0.253414	-0.882891	NORM	Orion without triplet margin loss
-5.66741	1.07424	NORM	Orion without triplet margin loss
-0.499158	2.81485	NORM	Orion without triplet margin loss
1.61548	0.118867	NORM	Orion without triplet margin loss
0.442313	-2.70848	NORM	Orion without triplet margin loss
-1.60604	2.64	NORM	Orion without triplet margin loss
1.40776	-3.6877	NORM	Orion without triplet margin loss
1.25373	1.99416	NORM	Orion without triplet margin loss
0.493075	-2.60702	NORM	Orion without triplet margin loss
0.0947404	0.780951	NORM	Orion without triplet margin loss
-0.416032	-3.83594	NORM	Orion without triplet margin loss
-3.46372	-3.15748	NORM	Orion without triplet margin loss
3.12473	6.57869	NORM	Orion without triplet margin loss
-2.58882	-1.19766	NORM	Orion without triplet margin loss
0.459971	-1.31453	NORM	Orion without triplet margin loss
-0.598043	1.6549	NORM	Orion without triplet margin loss
-1.79956	2.45789	NORM	Orion without triplet margin loss
4.06944	4.05237	NORM	Orion without triplet margin loss
2.61351	-0.703874	NORM	Orion without triplet margin loss
4.82823	-2.33755	NORM	Orion without triplet margin loss
-1.41307	0.7017	NORM	Orion without triplet margin loss
1.77051	0.409116	NORM	Orion without triplet margin loss
0.231578	-2.47513	NORM	Orion without triplet margin loss
1.82136	2.21295	NORM	Orion without triplet margin loss
-1.58091	-0.149384	NORM	Orion without triplet margin loss
0.0777418	-1.31404	NORM	Orion without triplet margin loss
-6.40668	-0.345573	NORM	Orion without triplet margin loss
1.18474	1.68519	NORM	Orion without triplet margin loss
-0.456124	0.230966	NORM	Orion without triplet margin loss
1.25299	0.92782	NORM	Orion without triplet margin loss
-6.46092	1.53156	NORM	Orion without triplet margin loss
2.94611	-0.0900663	NORM	Orion without triplet margin loss
-4.18255	1.79361	NORM	Orion without triplet margin loss
2.98411	1.44042	NORM	Orion without triplet margin loss
-5.95937	-0.569715	NORM	Orion without triplet margin loss
-0.943118	-2.03639	NORM	Orion without triplet margin loss
-1.0255	-0.477395	NORM	Orion without triplet margin loss
4.40829	1.33326	NORM	Orion without triplet margin loss
3.55717	0.646975	NORM	Orion without triplet margin loss
1.7923	2.16813	NORM	Orion without triplet margin loss
-4.30552	0.414529	NORM	Orion without triplet margin loss
5.68069	-0.387739	NORM	Orion without triplet margin loss
-3.93752	0.347256	NORM	Orion without triplet margin loss
2.56216	0.936464	NORM	Orion without triplet margin loss
-0.981899	0.406028	NORM	Orion without triplet margin loss
1.9971	0.0082839	NORM	Orion without triplet margin loss
0.554178	-2.36752	NORM	Orion without triplet margin loss
-3.65387	2.20318	NORM	Orion without triplet margin loss
-3.1769	1.32914	NORM	Orion without triplet margin loss
4.7676	-4.29854	NORM	Orion without triplet margin loss
-1.2906	1.91851	NORM	Orion without triplet margin loss
1.65431	-0.176485	NORM	Orion without triplet margin loss
4.72615	-1.03671	NORM	Orion without triplet margin loss
5.84707	1.02911	NORM	Orion without triplet margin loss
2.35851	-0.609886	NORM	Orion without triplet margin loss
-0.263046	-2.05101	NORM	Orion without triplet margin loss
0.736129	-1.24435	NORM	Orion without triplet margin loss
-1.38801	-1.952	NORM	Orion without triplet margin loss
5.70025	-3.19237	NORM	Orion without triplet margin loss
0.81307	3.59716	NORM	Orion without triplet margin loss
0.59354	-0.243033	NORM	Orion without triplet margin loss
-0.949145	0.958343	NORM	Orion without triplet margin loss
0.338364	2.3754	NORM	Orion without triplet margin loss
0.994462	-2.45671	NORM	Orion without triplet margin loss
2.56195	0.329169	NORM	Orion without triplet margin loss
-3.68895	-1.06039	NORM	Orion without triplet margin loss
-5.7479	1.46541	NORM	Orion without triplet margin loss
0.246338	-3.20231	NORM	Orion without triplet margin loss
-1.00851	2.61149	NORM	Orion without triplet margin loss
-2.75575	-0.372582	NORM	Orion without triplet margin loss
1.54394	-1.86205	NORM	Orion without triplet margin loss
-1.67898	2.08424	NORM	Orion without triplet margin loss
-1.77588	-1.93792	NORM	Orion without triplet margin loss
1.1708	-2.23863	NORM	Orion without triplet margin loss
-0.565255	1.40278	NORM	Orion without triplet margin loss
-2.13674	2.42256	NORM	Orion without triplet margin loss
-6.62594	3.21752	NORM	Orion without triplet margin loss
-4.04906	1.76005	NORM	Orion without triplet margin loss
1.45984	-0.953982	NORM	Orion without triplet margin loss
-0.632908	-0.382903	NORM	Orion without triplet margin loss
0.206172	1.8275	NORM	Orion without triplet margin loss
4.50059	-3.62033	NORM	Orion without triplet margin loss
-2.81827	-2.52622	NORM	Orion without triplet margin loss
0.0855812	0.955747	NORM	Orion without triplet margin loss
1.5149	-1.20758	NORM	Orion without triplet margin loss
1.27389	0.240863	NORM	Orion without triplet margin loss
-0.999483	-2.97432	NORM	Orion without triplet margin loss
-0.205662	3.74143	NORM	Orion without triplet margin loss
-0.775051	-1.35185	NORM	Orion without triplet margin loss
0.937869	-2.08885	NORM	Orion without triplet margin loss
0.12286	2.59232	NORM	Orion without triplet margin loss
0.00742636	-3.04289	NORM	Orion without triplet margin loss
-6.87411	0.851502	NORM	Orion without triplet margin loss
-5.2371	1.83901	NORM	Orion without triplet margin loss
4.89934	-1.65501	NORM	Orion without triplet margin loss
-2.40599	0.780081	NORM	Orion without triplet margin loss
0.988944	2.70683	NORM	Orion without triplet margin loss
-6.46721	0.303314	NORM	Orion without triplet margin loss
-1.9782	-1.90866	NORM	Orion without triplet margin loss
2.08272	-0.974298	CANC	Orion with all losses (no generative sampling)
5.09073	-0.608773	CANC	Orion with all losses (no generative sampling)
16.737	1.10439	CANC	Orion with all losses (no generative sampling)
4.07399	-1.33415	CANC	Orion with all losses (no generative sampling)
2.69109	-1.90654	CANC	Orion with all losses (no generative sampling)
4.69678	0.711622	CANC	Orion with all losses (no generative sampling)
13.3734	1.09529	CANC	Orion with all losses (no generative sampling)
2.04502	-2.18541	CANC	Orion with all losses (no generative sampling)
2.7158	-0.10837	CANC	Orion with all losses (no generative sampling)
4.65896	-0.898258	CANC	Orion with all losses (no generative sampling)
16.7345	1.89002	CANC	Orion with all losses (no generative sampling)
16.1203	1.41909	CANC	Orion with all losses (no generative sampling)
1.49688	-3.31122	CANC	Orion with all losses (no generative sampling)
2.06267	-0.27028	CANC	Orion with all losses (no generative sampling)
15.7549	0.287505	CANC	Orion with all losses (no generative sampling)
1.74138	-3.00917	CANC	Orion with all losses (no generative sampling)
4.19428	-1.72874	CANC	Orion with all losses (no generative sampling)
11.2146	-0.60644	CANC	Orion with all losses (no generative sampling)
3.76913	-2.72772	CANC	Orion with all losses (no generative sampling)
2.29247	-1.08545	CANC	Orion with all losses (no generative sampling)
4.40799	-0.75368	CANC	Orion with all losses (no generative sampling)
13.9902	0.332811	CANC	Orion with all losses (no generative sampling)
2.83076	-0.69065	CANC	Orion with all losses (no generative sampling)
3.87626	-0.631783	CANC	Orion with all losses (no generative sampling)
2.12663	0.912805	CANC	Orion with all losses (no generative sampling)
22.472	0.22702	CANC	Orion with all losses (no generative sampling)
3.23593	-2.20256	CANC	Orion with all losses (no generative sampling)
4.42756	0.150107	CANC	Orion with all losses (no generative sampling)
4.88576	-0.561087	CANC	Orion with all losses (no generative sampling)
10.1562	0.279088	CANC	Orion with all losses (no generative sampling)
1.42022	-2.73817	CANC	Orion with all losses (no generative sampling)
2.49872	0.370315	CANC	Orion with all losses (no generative sampling)
2.42114	-0.395943	CANC	Orion with all losses (no generative sampling)
0.921417	-3.27772	CANC	Orion with all losses (no generative sampling)
3.22774	2.74476	CANC	Orion with all losses (no generative sampling)
3.56043	-0.254416	CANC	Orion with all losses (no generative sampling)
1.92069	-2.91839	CANC	Orion with all losses (no generative sampling)
1.67066	-1.20381	CANC	Orion with all losses (no generative sampling)
2.54721	-2.14613	CANC	Orion with all losses (no generative sampling)
2.08513	-1.33419	CANC	Orion with all losses (no generative sampling)
7.23275	-0.346915	CANC	Orion with all losses (no generative sampling)
3.54266	0.38528	CANC	Orion with all losses (no generative sampling)
1.30554	-3.184	CANC	Orion with all losses (no generative sampling)
4.08876	-0.783621	CANC	Orion with all losses (no generative sampling)
9.94993	-1.73942	CANC	Orion with all losses (no generative sampling)
4.35606	-1.82483	CANC	Orion with all losses (no generative sampling)
17.3518	-0.315509	CANC	Orion with all losses (no generative sampling)
3.00907	-1.20871	CANC	Orion with all losses (no generative sampling)
1.82606	-2.34508	CANC	Orion with all losses (no generative sampling)
13.703	-1.60013	CANC	Orion with all losses (no generative sampling)
10.5638	-2.08877	CANC	Orion with all losses (no generative sampling)
6.38304	-2.53637	CANC	Orion with all losses (no generative sampling)
3.58399	-1.45604	CANC	Orion with all losses (no generative sampling)
9.11337	-0.93053	CANC	Orion with all losses (no generative sampling)
9.1511	1.26668	CANC	Orion with all losses (no generative sampling)
4.24736	-1.22242	CANC	Orion with all losses (no generative sampling)
2.43679	-1.96361	CANC	Orion with all losses (no generative sampling)
5.64106	-1.51915	CANC	Orion with all losses (no generative sampling)
10.3633	-0.118744	CANC	Orion with all losses (no generative sampling)
13.5381	-1.38381	CANC	Orion with all losses (no generative sampling)
3.07899	-0.824602	CANC	Orion with all losses (no generative sampling)
3.27219	0.19772	CANC	Orion with all losses (no generative sampling)
1.51293	-3.16321	CANC	Orion with all losses (no generative sampling)
3.07505	2.18915	CANC	Orion with all losses (no generative sampling)
2.45747	-0.515973	CANC	Orion with all losses (no generative sampling)
4.92155	-1.87738	CANC	Orion with all losses (no generative sampling)
7.53772	-1.07863	CANC	Orion with all losses (no generative sampling)
3.2283	-0.24127	CANC	Orion with all losses (no generative sampling)
3.48145	-2.63046	CANC	Orion with all losses (no generative sampling)
7.50326	0.147418	CANC	Orion with all losses (no generative sampling)
2.81515	-0.12793	CANC	Orion with all losses (no generative sampling)
2.32571	0.330649	CANC	Orion with all losses (no generative sampling)
2.34096	-0.730178	CANC	Orion with all losses (no generative sampling)
3.89624	0.798714	CANC	Orion with all losses (no generative sampling)
5.35899	-2.3446	CANC	Orion with all losses (no generative sampling)
5.40425	-0.661669	CANC	Orion with all losses (no generative sampling)
3.87135	-0.665226	CANC	Orion with all losses (no generative sampling)
7.91124	-0.0166711	CANC	Orion with all losses (no generative sampling)
2.9935	-0.0478372	CANC	Orion with all losses (no generative sampling)
2.4971	0.280241	CANC	Orion with all losses (no generative sampling)
2.71627	-2.67167	CANC	Orion with all losses (no generative sampling)
3.46493	-0.651435	CANC	Orion with all losses (no generative sampling)
8.27802	0.308199	CANC	Orion with all losses (no generative sampling)
1.4644	-1.24407	CANC	Orion with all losses (no generative sampling)
3.91725	-2.14761	CANC	Orion with all losses (no generative sampling)
1.53928	-1.32944	CANC	Orion with all losses (no generative sampling)
10.5631	0.314114	CANC	Orion with all losses (no generative sampling)
13.0863	0.113572	CANC	Orion with all losses (no generative sampling)
2.80499	-0.230556	CANC	Orion with all losses (no generative sampling)
4.19897	-2.34792	CANC	Orion with all losses (no generative sampling)
4.5445	-2.60104	CANC	Orion with all losses (no generative sampling)
4.04562	-0.141445	CANC	Orion with all losses (no generative sampling)
4.14625	-1.43771	CANC	Orion with all losses (no generative sampling)
4.59146	-0.115853	CANC	Orion with all losses (no generative sampling)
7.26934	-0.600395	CANC	Orion with all losses (no generative sampling)
3.43184	1.65207	CANC	Orion with all losses (no generative sampling)
2.91591	-0.807026	CANC	Orion with all losses (no generative sampling)
4.37658	-1.48561	CANC	Orion with all losses (no generative sampling)
2.31015	-2.6015	CANC	Orion with all losses (no generative sampling)
1.58312	0.00850978	CANC	Orion with all losses (no generative sampling)
6.80366	-1.39987	CANC	Orion with all losses (no generative sampling)
3.12254	-1.00489	CANC	Orion with all losses (no generative sampling)
4.10559	0.0618117	CANC	Orion with all losses (no generative sampling)
1.14963	-2.73312	CANC	Orion with all losses (no generative sampling)
3.0578	-1.94861	CANC	Orion with all losses (no generative sampling)
4.39838	-0.92468	CANC	Orion with all losses (no generative sampling)
-0.267373	-1.29756	CANC	Orion with all losses (no generative sampling)
1.97618	-1.88919	CANC	Orion with all losses (no generative sampling)
2.56442	-1.45254	CANC	Orion with all losses (no generative sampling)
3.42148	0.676816	CANC	Orion with all losses (no generative sampling)
8.51108	0.0516298	CANC	Orion with all losses (no generative sampling)
3.14618	-0.546311	CANC	Orion with all losses (no generative sampling)
1.37633	0.524235	CANC	Orion with all losses (no generative sampling)
-0.216758	-3.4696	CANC	Orion with all losses (no generative sampling)
5.83699	-0.860242	CANC	Orion with all losses (no generative sampling)
4.87802	1.2039	CANC	Orion with all losses (no generative sampling)
1.85761	-0.274745	CANC	Orion with all losses (no generative sampling)
3.83931	-0.341117	CANC	Orion with all losses (no generative sampling)
4.48667	-1.77281	CANC	Orion with all losses (no generative sampling)
2.00546	0.779467	CANC	Orion with all losses (no generative sampling)
9.10954	-2.67985	CANC	Orion with all losses (no generative sampling)
1.76693	-2.15731	CANC	Orion with all losses (no generative sampling)
2.11817	0.256992	CANC	Orion with all losses (no generative sampling)
7.12803	-1.28547	CANC	Orion with all losses (no generative sampling)
3.12758	-3.71862	CANC	Orion with all losses (no generative sampling)
0.474301	-2.0414	CANC	Orion with all losses (no generative sampling)
6.19231	2.09732	CANC	Orion with all losses (no generative sampling)
1.43691	-3.18221	CANC	Orion with all losses (no generative sampling)
16.5703	1.42142	CANC	Orion with all losses (no generative sampling)
0.586304	-3.41479	CANC	Orion with all losses (no generative sampling)
7.45161	0.493274	CANC	Orion with all losses (no generative sampling)
3.45861	-1.65524	CANC	Orion with all losses (no generative sampling)
3.77964	-2.6199	CANC	Orion with all losses (no generative sampling)
13.7312	0.193347	CANC	Orion with all losses (no generative sampling)
1.9972	-4.10342	CANC	Orion with all losses (no generative sampling)
5.12097	-0.226067	CANC	Orion with all losses (no generative sampling)
5.52565	-1.11702	CANC	Orion with all losses (no generative sampling)
0.249371	-3.41096	CANC	Orion with all losses (no generative sampling)
1.9028	-1.05907	CANC	Orion with all losses (no generative sampling)
10.976	0.538158	CANC	Orion with all losses (no generative sampling)
15.9405	0.372912	CANC	Orion with all losses (no generative sampling)
14.0326	1.44448	CANC	Orion with all losses (no generative sampling)
1.22982	0.312634	CANC	Orion with all losses (no generative sampling)
3.55341	-1.1006	CANC	Orion with all losses (no generative sampling)
2.57253	-0.0021078	CANC	Orion with all losses (no generative sampling)
10.3415	-0.164905	CANC	Orion with all losses (no generative sampling)
1.14539	-3.66879	CANC	Orion with all losses (no generative sampling)
0.684226	-3.34621	CANC	Orion with all losses (no generative sampling)
3.37236	1.2068	CANC	Orion with all losses (no generative sampling)
7.43233	0.77744	CANC	Orion with all losses (no generative sampling)
13.4437	2.48658	CANC	Orion with all losses (no generative sampling)
3.71165	-0.86466	CANC	Orion with all losses (no generative sampling)
-0.0248073	-4.91577	CANC	Orion with all losses (no generative sampling)
10.2529	0.120429	CANC	Orion with all losses (no generative sampling)
4.52266	-0.770492	CANC	Orion with all losses (no generative sampling)
5.58029	0.233971	CANC	Orion with all losses (no generative sampling)
4.187	-1.72696	CANC	Orion with all losses (no generative sampling)
10.9491	-0.677712	CANC	Orion with all losses (no generative sampling)
8.96179	1.01671	CANC	Orion with all losses (no generative sampling)
2.19464	-0.843686	CANC	Orion with all losses (no generative sampling)
1.3805	-2.43716	CANC	Orion with all losses (no generative sampling)
3.12998	-1.18256	CANC	Orion with all losses (no generative sampling)
7.09357	0.516952	CANC	Orion with all losses (no generative sampling)
5.49821	0.858695	CANC	Orion with all losses (no generative sampling)
1.54544	-2.42503	CANC	Orion with all losses (no generative sampling)
17.8176	0.463653	CANC	Orion with all losses (no generative sampling)
9.42696	0.0342654	CANC	Orion with all losses (no generative sampling)
3.73376	-2.82605	CANC	Orion with all losses (no generative sampling)
3.39472	-1.80733	CANC	Orion with all losses (no generative sampling)
8.29387	0.592166	CANC	Orion with all losses (no generative sampling)
12.3081	-0.120524	CANC	Orion with all losses (no generative sampling)
14.9132	-1.07967	CANC	Orion with all losses (no generative sampling)
9.92434	0.0847984	CANC	Orion with all losses (no generative sampling)
4.79743	0.1498	CANC	Orion with all losses (no generative sampling)
5.15921	-2.38449	CANC	Orion with all losses (no generative sampling)
18.8524	2.3845	CANC	Orion with all losses (no generative sampling)
6.9567	0.93225	CANC	Orion with all losses (no generative sampling)
18.8208	0.767414	CANC	Orion with all losses (no generative sampling)
17.54	3.85538	CANC	Orion with all losses (no generative sampling)
1.59979	-2.24341	CANC	Orion with all losses (no generative sampling)
0.958585	-3.17796	CANC	Orion with all losses (no generative sampling)
5.02263	-1.37574	CANC	Orion with all losses (no generative sampling)
2.42423	-2.41796	CANC	Orion with all losses (no generative sampling)
2.22949	-2.3357	CANC	Orion with all losses (no generative sampling)
0.654185	0.394875	CANC	Orion with all losses (no generative sampling)
2.02252	-2.67379	CANC	Orion with all losses (no generative sampling)
1.33472	-0.115189	CANC	Orion with all losses (no generative sampling)
0.431488	-3.82868	CANC	Orion with all losses (no generative sampling)
6.61824	-0.0140947	CANC	Orion with all losses (no generative sampling)
7.24333	-1.59465	CANC	Orion with all losses (no generative sampling)
0.492772	0.562674	CANC	Orion with all losses (no generative sampling)
14.6217	2.70536	CANC	Orion with all losses (no generative sampling)
9.96993	-1.14952	CANC	Orion with all losses (no generative sampling)
1.92923	-2.07988	CANC	Orion with all losses (no generative sampling)
5.76648	0.248998	CANC	Orion with all losses (no generative sampling)
3.57814	0.566381	CANC	Orion with all losses (no generative sampling)
[truncated: 1,606 more rows]

[truncated: 3 more sheets: Figure_3d, Figure_4a, Figure_4b]
